# Supplementary material for: Bringing state-of-the-art diagnostics to vulnerable populations: The use of a mobile screening unit in active case finding for tuberculosis in Palawan, the Philippines
Source: PLoS One. 2017 Feb 2;12(2):e0171310. doi: 10.1371/journal.pone.0171310 (PMC5289556; doi:10.1371/journal.pone.0171310)
Supplement: S1 Dataset — (XLSX) [file pone.0171310.s001.xlsx]

## Sheet: dataset
area	sex	age	sign	cough	wloss	fever.l4wk	fever.m4wk	nights	hist.exp	hist.tx	smoke	xray	suspect	sp.res2	xp.res2	TB.type	Tx.outcome	xp.rr	dx	dx2	dx3
prison	Female	37	Present	Yes	Yes	No	No	Yes	No	Yes	Yes	TB activity undetermined	Suspected	Positive	Positive	sm.pos	D	Resistant	Smear + Xpert +	sm.pos	bac.pos
prison	Male	42	Present	Yes	Yes	Yes	No	No	Yes	Yes	Yes	TB activity undetermined	Suspected	Positive	Positive	sm.pos	C	Susceptible	Smear + Xpert +	sm.pos	bac.pos
prison	Male	30	Present	Yes	No	No	No	No	No	No	Yes	TB activity undetermined	Suspected	Positive	Positive	sm.pos	C	Susceptible	Smear + Xpert +	sm.pos	bac.pos
prison	Male	39	Present	Yes	No	Yes	No	Yes	No	No	Yes	Active TB	Suspected	Positive	Positive	sm.pos	C	Susceptible	Smear + Xpert +	sm.pos	bac.pos
prison	Male	28	Present	Yes	Yes	No	No	No	No	No	No	Active TB	Suspected	Positive	Positive	sm.pos	C	Susceptible	Smear + Xpert +	sm.pos	bac.pos
prison	Male	34	Present	Yes	No	No	No	No	No	No	Yes	TB activity undetermined	Suspected	Positive	Negative	sm.pos	C	Unknown	Smear + Xpert −	sm.pos	bac.pos
prison	Male	27	Present	Yes	No	Yes	No	No	Yes	No	Yes	TB activity undetermined	Suspected	Positive	Positive	sm.pos	G	Resistant	Smear + Xpert +	sm.pos	bac.pos
prison	Male	40	None	No	No	No	No	No	No	No	Yes	TB activity undetermined	Suspected	Positive	Negative	sm.pos	TO	Unknown	Smear + Xpert −	sm.pos	bac.pos
prison	Male	53	Present	Yes	No	No	No	No	Yes	No	Yes	TB activity undetermined	Suspected	Positive	Positive	sm.pos	C	Susceptible	Smear + Xpert +	sm.pos	bac.pos
prison	Female	41	Present	Yes	Yes	No	No	Yes	No	No	No	TB activity undetermined	Suspected	Positive	Positive	sm.pos	C	Susceptible	Smear + Xpert +	sm.pos	bac.pos
prison	Male	33	None	No	No	No	No	No	No	No	#N/A	TB activity undetermined	Suspected	Positive	Positive	sm.pos	G	Susceptible	Smear + Xpert +	sm.pos	bac.pos
prison	Male	45	None	No	No	No	No	No	No	No	#N/A	TB activity undetermined	Suspected	Positive	Positive	sm.pos	G	Susceptible	Smear + Xpert +	sm.pos	bac.pos
prison	Male	22	Present	Yes	No	No	No	No	No	No	#N/A	TB activity undetermined	Suspected	Positive	Positive	sm.pos	G	Susceptible	Smear + Xpert +	sm.pos	bac.pos
prison	Male	31	Present	Yes	No	No	No	No	No	No	#N/A	TB activity undetermined	Suspected	Positive	Positive	sm.pos	G	Susceptible	Smear + Xpert +	sm.pos	bac.pos
prison	Male	41	Present	No	No	No	No	No	No	No	#N/A	TB activity undetermined	Suspected	Positive	Positive	sm.pos	G	Susceptible	Smear + Xpert +	sm.pos	bac.pos
prison	Male	29	Present	Yes	Yes	No	No	No	No	No	#N/A	TB activity undetermined	Suspected	Positive	Positive	sm.pos	G	Susceptible	Smear + Xpert +	sm.pos	bac.pos
prison	Male	40	Present	Yes	No	No	No	No	No	No	#N/A	TB activity undetermined	Suspected	Positive	Positive	sm.pos	G	Susceptible	Smear + Xpert +	sm.pos	bac.pos
prison	Male	44	Present	Yes	No	No	No	No	No	No	#N/A	TB activity undetermined	Suspected	Positive	Positive	sm.pos	G	Susceptible	Smear + Xpert +	sm.pos	bac.pos
prison	Male	57	Present	Yes	Yes	No	Yes	Yes	No	No	#N/A	TB activity undetermined	Suspected	Positive	Positive	sm.pos	G	Susceptible	Smear + Xpert +	sm.pos	bac.pos
prison	Male	37	Present	Yes	No	Yes	No	No	No	Yes	No	TB activity undetermined	Suspected	Positive	Positive	sm.pos	C	Susceptible	Smear + Xpert +	sm.pos	bac.pos
prison	Male	37	Present	Yes	No	No	No	No	No	No	No	TB activity undetermined	Suspected	Positive	Positive	sm.pos	C	Susceptible	Smear + Xpert +	sm.pos	bac.pos
prison	Male	49	Present	No	Yes	No	No	No	Yes	No	Yes	Active TB	Suspected	Positive	Positive	sm.pos	C	Susceptible	Smear + Xpert +	sm.pos	bac.pos
prison	Male	40	Present	Yes	Yes	Yes	No	Yes	Yes	No	Yes	TB activity undetermined	Suspected	Positive	Positive	sm.pos	TO	Susceptible	Smear + Xpert +	sm.pos	bac.pos
ip	Male	60	Present	No	No	No	No	No	No	No	Yes	TB activity undetermined	Suspected	Negative	Positive	xp.pos	F	Susceptible	Smear − Xpert +	xp.pos	bac.pos
ip	Male	65	Present	Yes	No	No	No	No	No	No	Yes	TB activity undetermined	Suspected	Negative	Positive	xp.pos	C	Susceptible	Smear − Xpert +	xp.pos	bac.pos
ip	Male	36	Present	No	Yes	Yes	No	Yes	Yes	No	Yes	TB activity undetermined	Suspected	Positive	Positive	sm.pos	C	Susceptible	Smear + Xpert +	sm.pos	bac.pos
ip	Female	57	Present	Yes	No	Yes	No	Yes	No	No	No	TB activity undetermined	Suspected	Negative	Positive	xp.pos	C	Resistant	Smear − Xpert +	xp.pos	bac.pos
ip	Male	53	Present	Yes	No	No	No	Yes	No	No	No	TB activity undetermined	Suspected	Positive	Positive	sm.pos	C	Susceptible	Smear + Xpert +	sm.pos	bac.pos
ip	Female	59	Present	Yes	Yes	Yes	No	Yes	No	No	No	TB activity undetermined	Suspected	Negative	Positive	xp.pos	C	Susceptible	Smear − Xpert +	xp.pos	bac.pos
ip	Female	68	Present	Yes	No	No	No	No	No	No	Yes	TB activity undetermined	Suspected	Negative	Positive	xp.pos	C	Susceptible	Smear − Xpert +	xp.pos	bac.pos
ip	Female	46	Present	Yes	Yes	No	No	Yes	No	No	Yes	TB activity undetermined	Suspected	Negative	Positive	xp.pos	C	Resistant	Smear − Xpert +	xp.pos	bac.pos
ip	Male	41	Present	Yes	No	No	No	Yes	No	No	No	TB activity undetermined	Suspected	Negative	Positive	xp.pos	#N/A	Susceptible	Smear − Xpert +	xp.pos	bac.pos
ip	Female	54	Present	Yes	No	Yes	No	Yes	No	No	Yes	Active TB	Suspected	Positive	Positive	sm.pos	#N/A	Susceptible	Smear + Xpert +	sm.pos	bac.pos
ip	Female	59	None	No	No	No	No	No	Yes	No	Yes	No TB findings	Not suspected	#N/A	#N/A	#N/A	#N/A	#N/A	#N/A	#N/A	#N/A
ip	Male	39	Present	No	Yes	No	No	Yes	Yes	No	Yes	No TB findings	Not suspected	#N/A	#N/A	#N/A	#N/A	#N/A	#N/A	#N/A	#N/A
ip	Female	69	Present	No	No	No	No	Yes	No	No	No	No TB findings	Not suspected	#N/A	#N/A	#N/A	#N/A	#N/A	#N/A	#N/A	#N/A
ip	Female	59	None	No	No	No	No	No	No	No	No	No TB findings	Not suspected	#N/A	#N/A	#N/A	#N/A	#N/A	#N/A	#N/A	#N/A
ip	Female	45	Present	Yes	No	No	No	Yes	No	No	No	No TB findings	Not suspected	#N/A	#N/A	#N/A	#N/A	#N/A	#N/A	#N/A	#N/A
ip	Female	50	Present	Yes	No	Yes	No	No	No	No	Yes	No TB findings	Not suspected	#N/A	#N/A	#N/A	#N/A	#N/A	#N/A	#N/A	#N/A
ip	Female	48	Present	No	No	No	No	Yes	No	No	Yes	No TB findings	Not suspected	#N/A	#N/A	#N/A	#N/A	#N/A	#N/A	#N/A	#N/A
ip	Female	21	None	No	No	No	No	No	No	No	No	No TB findings	Not suspected	#N/A	#N/A	#N/A	#N/A	#N/A	#N/A	#N/A	#N/A
ip	Male	49	Present	Yes	Yes	Yes	No	Yes	No	No	Yes	No TB findings	Not suspected	#N/A	#N/A	#N/A	#N/A	#N/A	#N/A	#N/A	#N/A
ip	Female	62	Present	No	No	No	No	No	No	No	No	No TB findings	Not suspected	#N/A	#N/A	#N/A	#N/A	#N/A	#N/A	#N/A	#N/A
ip	Male	50	Present	Yes	No	No	No	No	No	No	Yes	No TB findings	Not suspected	#N/A	#N/A	#N/A	#N/A	#N/A	#N/A	#N/A	#N/A
ip	Male	51	Present	No	No	No	No	Yes	Yes	No	Yes	No TB findings	Not suspected	#N/A	#N/A	#N/A	#N/A	#N/A	#N/A	#N/A	#N/A
ip	Female	42	Present	No	No	Yes	No	No	No	No	No	No TB findings	Not suspected	#N/A	#N/A	#N/A	#N/A	#N/A	#N/A	#N/A	#N/A
ip	Female	67	Present	Yes	No	No	No	No	Yes	No	No	No TB findings	Not suspected	#N/A	#N/A	#N/A	#N/A	#N/A	#N/A	#N/A	#N/A
ip	Male	79	Present	No	No	No	No	No	No	Yes	Yes	TB activity undetermined	Suspected	Negative	Positive	xp.pos	LTFU	Susceptible	Smear − Xpert +	xp.pos	bac.pos
ip	Female	37	Present	No	No	No	No	No	No	No	No	No TB findings	Not suspected	#N/A	#N/A	#N/A	#N/A	#N/A	#N/A	#N/A	#N/A
ip	Female	45	Present	Yes	No	No	No	No	No	Yes	#N/A	No TB findings	Not suspected	#N/A	#N/A	#N/A	#N/A	#N/A	#N/A	#N/A	#N/A
ip	Male	42	Present	Yes	No	No	No	No	No	No	Yes	No TB findings	Not suspected	#N/A	#N/A	#N/A	#N/A	#N/A	#N/A	#N/A	#N/A
ip	Male	61	Present	Yes	No	No	No	Yes	No	No	Yes	No TB findings	Not suspected	#N/A	#N/A	#N/A	#N/A	#N/A	#N/A	#N/A	#N/A
ip	Female	33	Present	Yes	No	No	No	Yes	No	No	No	No TB findings	Not suspected	#N/A	#N/A	#N/A	#N/A	#N/A	#N/A	#N/A	#N/A
ip	Female	41	Present	No	No	No	No	Yes	No	No	No	No TB findings	Not suspected	#N/A	#N/A	#N/A	#N/A	#N/A	#N/A	#N/A	#N/A
ip	Female	70	None	No	No	No	No	No	No	No	No	No TB findings	Not suspected	#N/A	#N/A	#N/A	#N/A	#N/A	#N/A	#N/A	#N/A
ip	Male	51	Present	No	No	No	No	Yes	No	No	No	No TB findings	Not suspected	#N/A	#N/A	#N/A	#N/A	#N/A	#N/A	#N/A	#N/A
ip	Female	85	None	No	No	No	No	No	No	No	Yes	No TB findings	Not suspected	#N/A	#N/A	#N/A	#N/A	#N/A	#N/A	#N/A	#N/A
ip	Male	57	Present	No	Yes	No	No	No	No	No	Yes	No TB findings	Not suspected	#N/A	#N/A	#N/A	#N/A	#N/A	#N/A	#N/A	#N/A
ip	Male	66	Present	No	Yes	No	No	No	No	No	Yes	No TB findings	Not suspected	#N/A	#N/A	#N/A	#N/A	#N/A	#N/A	#N/A	#N/A
ip	Female	51	Present	Yes	No	No	No	Yes	No	No	No	No TB findings	Not suspected	#N/A	#N/A	#N/A	#N/A	#N/A	#N/A	#N/A	#N/A
ip	Female	25	Present	Yes	No	No	No	No	No	No	No	No TB findings	Not suspected	#N/A	#N/A	#N/A	#N/A	#N/A	#N/A	#N/A	#N/A
ip	Female	31	Present	Yes	Yes	No	No	No	No	No	No	No TB findings	Not suspected	#N/A	#N/A	#N/A	#N/A	#N/A	#N/A	#N/A	#N/A
ip	Female	33	Present	No	No	No	No	No	No	No	No	No TB findings	Not suspected	#N/A	#N/A	#N/A	#N/A	#N/A	#N/A	#N/A	#N/A
ip	Female	45	Present	Yes	No	No	No	Yes	No	No	No	No TB findings	Not suspected	#N/A	#N/A	#N/A	#N/A	#N/A	#N/A	#N/A	#N/A
ip	Male	15	None	No	No	No	No	No	Yes	No	No	TB activity undetermined	Suspected	Negative	Positive	xp.pos	TO	Susceptible	Smear − Xpert +	xp.pos	bac.pos
ip	Female	72	Present	No	No	No	No	Yes	No	No	Yes	No TB findings	Not suspected	#N/A	#N/A	#N/A	#N/A	#N/A	#N/A	#N/A	#N/A
ip	Female	78	Present	No	No	Yes	No	No	No	No	No	No TB findings	Not suspected	#N/A	#N/A	#N/A	#N/A	#N/A	#N/A	#N/A	#N/A
ip	Female	15	Present	Yes	No	No	No	No	Yes	No	No	No TB findings	Not suspected	#N/A	#N/A	#N/A	#N/A	#N/A	#N/A	#N/A	#N/A
ip	Female	70	Present	Yes	No	No	No	Yes	No	No	No	No TB findings	Not suspected	#N/A	#N/A	#N/A	#N/A	#N/A	#N/A	#N/A	#N/A
ip	Female	40	Present	Yes	No	No	No	No	No	No	No	No TB findings	Not suspected	#N/A	#N/A	#N/A	#N/A	#N/A	#N/A	#N/A	#N/A
ip	Male	20	Present	Yes	No	No	No	No	Yes	No	No	No TB findings	Not suspected	#N/A	#N/A	#N/A	#N/A	#N/A	#N/A	#N/A	#N/A
ip	Male	39	Present	Yes	No	Yes	No	No	No	No	Yes	No TB findings	Not suspected	#N/A	#N/A	#N/A	#N/A	#N/A	#N/A	#N/A	#N/A
ip	Male	45	None	No	No	No	No	No	No	No	Yes	No TB findings	Not suspected	#N/A	#N/A	#N/A	#N/A	#N/A	#N/A	#N/A	#N/A
ip	Female	55	Present	Yes	No	No	No	Yes	No	No	No	No TB findings	Not suspected	#N/A	#N/A	#N/A	#N/A	#N/A	#N/A	#N/A	#N/A
ip	Female	70	Present	Yes	No	Yes	No	No	No	No	No	No TB findings	Not suspected	#N/A	#N/A	#N/A	#N/A	#N/A	#N/A	#N/A	#N/A
ip	Female	77	Present	Yes	No	No	No	Yes	No	No	Yes	No TB findings	Not suspected	#N/A	#N/A	#N/A	#N/A	#N/A	#N/A	#N/A	#N/A
ip	Female	38	None	No	No	No	No	No	No	No	No	No TB findings	Not suspected	#N/A	#N/A	#N/A	#N/A	#N/A	#N/A	#N/A	#N/A
ip	Male	29	Present	Yes	No	No	No	No	No	No	Yes	No TB findings	Not suspected	#N/A	#N/A	#N/A	#N/A	#N/A	#N/A	#N/A	#N/A
ip	Female	31	Present	No	No	No	No	No	No	No	No	No TB findings	Not suspected	#N/A	#N/A	#N/A	#N/A	#N/A	#N/A	#N/A	#N/A
ip	Female	63	Present	No	No	No	No	Yes	No	No	Yes	No TB findings	Not suspected	#N/A	#N/A	#N/A	#N/A	#N/A	#N/A	#N/A	#N/A
ip	Female	38	Present	Yes	Yes	No	No	No	Yes	No	No	No TB findings	Not suspected	#N/A	#N/A	#N/A	#N/A	#N/A	#N/A	#N/A	#N/A
ip	Female	54	Present	Yes	No	Yes	No	No	No	No	No	No TB findings	Not suspected	#N/A	#N/A	#N/A	#N/A	#N/A	#N/A	#N/A	#N/A
ip	Female	18	None	No	No	No	No	No	No	No	No	No TB findings	Not suspected	#N/A	#N/A	#N/A	#N/A	#N/A	#N/A	#N/A	#N/A
ip	Male	55	Present	Yes	Yes	Yes	No	Yes	No	No	Yes	No TB findings	Not suspected	#N/A	#N/A	#N/A	#N/A	#N/A	#N/A	#N/A	#N/A
ip	Male	35	Present	Yes	No	No	No	No	No	No	Yes	No TB findings	Not suspected	#N/A	#N/A	#N/A	#N/A	#N/A	#N/A	#N/A	#N/A
ip	Male	61	Present	No	No	No	No	No	No	No	Yes	No TB findings	Not suspected	#N/A	#N/A	#N/A	#N/A	#N/A	#N/A	#N/A	#N/A
ip	Male	61	Present	Yes	Yes	No	No	No	No	No	Yes	No TB findings	Not suspected	#N/A	#N/A	#N/A	#N/A	#N/A	#N/A	#N/A	#N/A
ip	Male	53	Present	No	No	No	No	No	No	No	No	No TB findings	Not suspected	#N/A	#N/A	#N/A	#N/A	#N/A	#N/A	#N/A	#N/A
ip	Male	59	None	No	No	No	No	No	No	No	Yes	No TB findings	Not suspected	#N/A	#N/A	#N/A	#N/A	#N/A	#N/A	#N/A	#N/A
ip	Male	58	Present	No	No	No	No	No	No	No	Yes	No TB findings	Not suspected	#N/A	#N/A	#N/A	#N/A	#N/A	#N/A	#N/A	#N/A
ip	Female	28	Present	Yes	No	No	No	No	No	No	No	No TB findings	Not suspected	#N/A	#N/A	#N/A	#N/A	#N/A	#N/A	#N/A	#N/A
ip	Female	21	Present	No	No	No	No	No	No	No	No	No TB findings	Not suspected	#N/A	#N/A	#N/A	#N/A	#N/A	#N/A	#N/A	#N/A
ip	Female	43	Present	Yes	No	No	No	No	No	No	No	No TB findings	Not suspected	#N/A	#N/A	#N/A	#N/A	#N/A	#N/A	#N/A	#N/A
ip	Female	29	Present	No	No	No	No	Yes	No	No	No	No TB findings	Not suspected	#N/A	#N/A	#N/A	#N/A	#N/A	#N/A	#N/A	#N/A
ip	Male	16	Present	No	No	No	No	No	No	No	No	No TB findings	Not suspected	#N/A	#N/A	#N/A	#N/A	#N/A	#N/A	#N/A	#N/A
ip	Male	38	Present	No	No	No	No	Yes	No	No	Yes	No TB findings	Not suspected	#N/A	#N/A	#N/A	#N/A	#N/A	#N/A	#N/A	#N/A
ip	Female	49	Present	Yes	No	No	No	Yes	No	No	No	No TB findings	Not suspected	#N/A	#N/A	#N/A	#N/A	#N/A	#N/A	#N/A	#N/A
ip	Female	30	Present	No	No	No	No	Yes	No	No	No	No TB findings	Not suspected	#N/A	#N/A	#N/A	#N/A	#N/A	#N/A	#N/A	#N/A
ip	Male	42	Present	No	Yes	Yes	No	No	No	No	Yes	No TB findings	Not suspected	#N/A	#N/A	#N/A	#N/A	#N/A	#N/A	#N/A	#N/A
ip	Female	34	Present	Yes	No	No	No	Yes	No	No	Yes	No TB findings	Not suspected	#N/A	#N/A	#N/A	#N/A	#N/A	#N/A	#N/A	#N/A
ip	Male	55	Present	Yes	No	No	No	Yes	No	No	Yes	No TB findings	Not suspected	#N/A	#N/A	#N/A	#N/A	#N/A	#N/A	#N/A	#N/A
ip	Male	59	Present	No	Yes	No	No	No	Yes	No	Yes	No TB findings	Not suspected	#N/A	#N/A	#N/A	#N/A	#N/A	#N/A	#N/A	#N/A
ip	Female	15	Present	No	No	Yes	No	No	No	No	No	No TB findings	Not suspected	#N/A	#N/A	#N/A	#N/A	#N/A	#N/A	#N/A	#N/A
ip	Female	41	Present	No	No	No	No	Yes	No	No	No	No TB findings	Not suspected	#N/A	#N/A	#N/A	#N/A	#N/A	#N/A	#N/A	#N/A
ip	Female	48	Present	No	No	No	No	No	No	No	No	No TB findings	Not suspected	#N/A	#N/A	#N/A	#N/A	#N/A	#N/A	#N/A	#N/A
ip	Female	40	Present	No	No	No	No	Yes	No	No	No	No TB findings	Not suspected	#N/A	#N/A	#N/A	#N/A	#N/A	#N/A	#N/A	#N/A
ip	Female	62	Present	Yes	No	No	No	No	No	No	No	No TB findings	Not suspected	#N/A	#N/A	#N/A	#N/A	#N/A	#N/A	#N/A	#N/A
ip	Female	21	Present	No	No	No	No	No	No	No	No	No TB findings	Not suspected	#N/A	#N/A	#N/A	#N/A	#N/A	#N/A	#N/A	#N/A
ip	Male	31	Present	No	No	No	No	No	No	No	Yes	No TB findings	Not suspected	#N/A	#N/A	#N/A	#N/A	#N/A	#N/A	#N/A	#N/A
ip	Female	41	Present	No	Yes	No	No	No	No	No	No	No TB findings	Not suspected	#N/A	#N/A	#N/A	#N/A	#N/A	#N/A	#N/A	#N/A
ip	Female	22	Present	Yes	No	No	No	Yes	No	No	No	No TB findings	Not suspected	#N/A	#N/A	#N/A	#N/A	#N/A	#N/A	#N/A	#N/A
ip	Female	54	Present	No	Yes	No	No	No	No	No	No	No TB findings	Not suspected	#N/A	#N/A	#N/A	#N/A	#N/A	#N/A	#N/A	#N/A
ip	Female	84	Present	No	No	No	No	Yes	No	No	Yes	No TB findings	Not suspected	#N/A	#N/A	#N/A	#N/A	#N/A	#N/A	#N/A	#N/A
ip	Female	68	Present	No	No	No	No	No	No	No	No	No TB findings	Not suspected	#N/A	#N/A	#N/A	#N/A	#N/A	#N/A	#N/A	#N/A
ip	Female	55	Present	Yes	No	No	No	No	No	No	No	No TB findings	Not suspected	#N/A	#N/A	#N/A	#N/A	#N/A	#N/A	#N/A	#N/A
ip	Male	57	Present	Yes	No	Yes	No	No	No	No	Yes	No TB findings	Not suspected	#N/A	#N/A	#N/A	#N/A	#N/A	#N/A	#N/A	#N/A
ip	Male	34	Present	No	No	No	No	Yes	No	No	Yes	No TB findings	Not suspected	#N/A	#N/A	#N/A	#N/A	#N/A	#N/A	#N/A	#N/A
ip	Female	31	Present	No	Yes	No	No	Yes	No	No	No	No TB findings	Not suspected	#N/A	#N/A	#N/A	#N/A	#N/A	#N/A	#N/A	#N/A
ip	Male	59	Present	Yes	No	No	No	No	No	No	Yes	No TB findings	Not suspected	#N/A	#N/A	#N/A	#N/A	#N/A	#N/A	#N/A	#N/A
ip	Female	63	Present	Yes	No	No	No	No	No	No	No	No TB findings	Not suspected	#N/A	#N/A	#N/A	#N/A	#N/A	#N/A	#N/A	#N/A
ip	Female	26	Present	Yes	No	No	No	Yes	Yes	No	No	No TB findings	Not suspected	#N/A	#N/A	#N/A	#N/A	#N/A	#N/A	#N/A	#N/A
ip	Female	27	None	No	No	No	No	No	No	No	No	No TB findings	Not suspected	#N/A	#N/A	#N/A	#N/A	#N/A	#N/A	#N/A	#N/A
ip	Male	27	Present	No	No	No	No	No	No	No	No	No TB findings	Not suspected	#N/A	#N/A	#N/A	#N/A	#N/A	#N/A	#N/A	#N/A
ip	Female	45	Present	No	Yes	No	No	No	No	No	No	No TB findings	Not suspected	#N/A	#N/A	#N/A	#N/A	#N/A	#N/A	#N/A	#N/A
ip	Female	28	None	No	No	No	No	No	No	No	No	TB activity undetermined	Suspected	Negative	Positive	xp.pos	CT	Susceptible	Smear − Xpert +	xp.pos	bac.pos
ip	Female	40	None	No	No	No	No	No	No	No	No	No TB findings	Not suspected	#N/A	#N/A	#N/A	#N/A	#N/A	#N/A	#N/A	#N/A
ip	Female	39	Present	Yes	No	No	No	No	No	No	No	No TB findings	Not suspected	#N/A	#N/A	#N/A	#N/A	#N/A	#N/A	#N/A	#N/A
ip	Female	44	Present	Yes	No	Yes	No	No	Yes	No	No	No TB findings	Not suspected	#N/A	#N/A	#N/A	#N/A	#N/A	#N/A	#N/A	#N/A
ip	Female	46	Present	Yes	No	No	No	No	No	No	No	No TB findings	Not suspected	#N/A	#N/A	#N/A	#N/A	#N/A	#N/A	#N/A	#N/A
ip	Female	31	None	No	No	No	No	No	No	No	No	No TB findings	Not suspected	#N/A	#N/A	#N/A	#N/A	#N/A	#N/A	#N/A	#N/A
ip	Female	27	None	No	No	No	No	No	No	No	No	No TB findings	Not suspected	#N/A	#N/A	#N/A	#N/A	#N/A	#N/A	#N/A	#N/A
ip	Male	32	Present	No	Yes	No	No	Yes	No	No	No	No TB findings	Not suspected	#N/A	#N/A	#N/A	#N/A	#N/A	#N/A	#N/A	#N/A
ip	Male	29	None	No	No	No	No	No	No	No	Yes	No TB findings	Not suspected	#N/A	#N/A	#N/A	#N/A	#N/A	#N/A	#N/A	#N/A
ip	Female	24	None	No	No	No	No	No	No	No	No	No TB findings	Not suspected	#N/A	#N/A	#N/A	#N/A	#N/A	#N/A	#N/A	#N/A
ip	Female	27	Present	Yes	Yes	No	No	No	No	No	No	No TB findings	Not suspected	#N/A	#N/A	#N/A	#N/A	#N/A	#N/A	#N/A	#N/A
ip	Male	40	Present	Yes	No	No	No	Yes	No	No	No	No TB findings	Not suspected	#N/A	#N/A	#N/A	#N/A	#N/A	#N/A	#N/A	#N/A
ip	Female	81	Present	No	No	No	No	Yes	No	No	Yes	No TB findings	Not suspected	#N/A	#N/A	#N/A	#N/A	#N/A	#N/A	#N/A	#N/A
ip	Female	31	Present	Yes	No	No	No	Yes	No	No	No	No TB findings	Not suspected	#N/A	#N/A	#N/A	#N/A	#N/A	#N/A	#N/A	#N/A
ip	Female	15	Present	No	Yes	No	No	Yes	No	No	No	No TB findings	Not suspected	#N/A	#N/A	#N/A	#N/A	#N/A	#N/A	#N/A	#N/A
ip	Male	50	Present	Yes	No	No	No	No	No	No	No	No TB findings	Not suspected	#N/A	#N/A	#N/A	#N/A	#N/A	#N/A	#N/A	#N/A
ip	Female	50	Present	Yes	Yes	No	No	No	No	No	No	No TB findings	Not suspected	#N/A	#N/A	#N/A	#N/A	#N/A	#N/A	#N/A	#N/A
ip	Female	41	Present	No	Yes	No	No	Yes	No	No	No	TB activity undetermined	Suspected	Positive	Positive	sm.pos	CT	Susceptible	Smear + Xpert +	sm.pos	bac.pos
ip	Male	50	Present	Yes	No	No	No	No	No	No	No	No TB findings	Not suspected	#N/A	#N/A	#N/A	#N/A	#N/A	#N/A	#N/A	#N/A
ip	Female	45	Present	No	Yes	No	No	No	Yes	No	Yes	No TB findings	Not suspected	#N/A	#N/A	#N/A	#N/A	#N/A	#N/A	#N/A	#N/A
ip	Male	38	Present	No	No	No	No	No	Yes	Yes	No	TB activity undetermined	Suspected	Negative	Positive	xp.pos	CT	Susceptible	Smear − Xpert +	xp.pos	bac.pos
ip	Male	37	None	No	No	No	No	No	No	No	No	No TB findings	Not suspected	#N/A	#N/A	#N/A	#N/A	#N/A	#N/A	#N/A	#N/A
ip	Female	56	Present	No	No	No	No	Yes	No	No	No	No TB findings	Not suspected	#N/A	#N/A	#N/A	#N/A	#N/A	#N/A	#N/A	#N/A
ip	Female	18	Present	No	No	No	No	Yes	No	No	No	No TB findings	Not suspected	#N/A	#N/A	#N/A	#N/A	#N/A	#N/A	#N/A	#N/A
ip	Male	42	Present	Yes	No	Yes	No	No	No	No	No	No TB findings	Not suspected	#N/A	#N/A	#N/A	#N/A	#N/A	#N/A	#N/A	#N/A
ip	Female	51	Present	No	Yes	No	No	No	No	No	No	No TB findings	Not suspected	#N/A	#N/A	#N/A	#N/A	#N/A	#N/A	#N/A	#N/A
ip	Female	78	Present	No	No	No	No	Yes	No	No	No	No TB findings	Not suspected	#N/A	#N/A	#N/A	#N/A	#N/A	#N/A	#N/A	#N/A
ip	Female	56	None	No	No	No	No	No	No	No	No	No TB findings	Not suspected	#N/A	#N/A	#N/A	#N/A	#N/A	#N/A	#N/A	#N/A
ip	Male	17	Present	Yes	No	No	No	No	No	No	No	No TB findings	Not suspected	#N/A	#N/A	#N/A	#N/A	#N/A	#N/A	#N/A	#N/A
ip	Female	62	Present	Yes	No	No	No	Yes	No	No	Yes	No TB findings	Not suspected	#N/A	#N/A	#N/A	#N/A	#N/A	#N/A	#N/A	#N/A
ip	Male	16	Present	Yes	No	No	No	Yes	No	No	Yes	No TB findings	Not suspected	#N/A	#N/A	#N/A	#N/A	#N/A	#N/A	#N/A	#N/A
ip	Female	46	Present	Yes	Yes	Yes	No	Yes	No	No	Yes	No TB findings	Not suspected	#N/A	#N/A	#N/A	#N/A	#N/A	#N/A	#N/A	#N/A
ip	Female	37	Present	No	No	No	No	Yes	No	No	No	No TB findings	Not suspected	#N/A	#N/A	#N/A	#N/A	#N/A	#N/A	#N/A	#N/A
ip	Female	41	None	No	No	No	No	No	No	No	No	No TB findings	Not suspected	#N/A	#N/A	#N/A	#N/A	#N/A	#N/A	#N/A	#N/A
ip	Female	57	Present	No	Yes	No	No	No	No	No	No	No TB findings	Not suspected	#N/A	#N/A	#N/A	#N/A	#N/A	#N/A	#N/A	#N/A
ip	Female	44	Present	No	No	No	No	Yes	No	No	No	No TB findings	Not suspected	#N/A	#N/A	#N/A	#N/A	#N/A	#N/A	#N/A	#N/A
ip	Male	53	Present	Yes	Yes	No	No	Yes	Yes	Yes	Yes	No TB findings	Not suspected	#N/A	#N/A	#N/A	#N/A	#N/A	#N/A	#N/A	#N/A
ip	Female	52	Present	Yes	No	No	No	Yes	Yes	No	No	No TB findings	Not suspected	#N/A	#N/A	#N/A	#N/A	#N/A	#N/A	#N/A	#N/A
ip	Female	24	None	No	No	No	No	No	No	No	No	No TB findings	Not suspected	#N/A	#N/A	#N/A	#N/A	#N/A	#N/A	#N/A	#N/A
ip	Female	40	None	No	No	No	No	No	No	No	No	No TB findings	Not suspected	#N/A	#N/A	#N/A	#N/A	#N/A	#N/A	#N/A	#N/A
ip	Male	58	Present	Yes	Yes	Yes	No	No	No	No	No	No TB findings	Not suspected	#N/A	#N/A	#N/A	#N/A	#N/A	#N/A	#N/A	#N/A
ip	Female	56	Present	No	Yes	No	No	No	No	No	Yes	No TB findings	Not suspected	#N/A	#N/A	#N/A	#N/A	#N/A	#N/A	#N/A	#N/A
ip	Female	60	Present	Yes	No	No	No	No	No	No	No	No TB findings	Not suspected	#N/A	#N/A	#N/A	#N/A	#N/A	#N/A	#N/A	#N/A
ip	Female	50	Present	Yes	No	Yes	No	Yes	No	No	No	No TB findings	Not suspected	#N/A	#N/A	#N/A	#N/A	#N/A	#N/A	#N/A	#N/A
ip	Female	24	Present	No	No	No	No	No	No	No	Yes	No TB findings	Not suspected	#N/A	#N/A	#N/A	#N/A	#N/A	#N/A	#N/A	#N/A
ip	Female	30	Present	No	No	No	No	No	No	No	No	No TB findings	Not suspected	#N/A	#N/A	#N/A	#N/A	#N/A	#N/A	#N/A	#N/A
ip	Female	54	Present	No	Yes	No	No	Yes	No	No	No	No TB findings	Not suspected	#N/A	#N/A	#N/A	#N/A	#N/A	#N/A	#N/A	#N/A
ip	Female	42	Present	No	No	No	No	No	No	No	No	No TB findings	Not suspected	#N/A	#N/A	#N/A	#N/A	#N/A	#N/A	#N/A	#N/A
ip	Female	43	Present	Yes	No	No	No	Yes	Yes	No	No	No TB findings	Not suspected	#N/A	#N/A	#N/A	#N/A	#N/A	#N/A	#N/A	#N/A
ip	Male	35	Present	Yes	Yes	No	No	No	No	No	Yes	No TB findings	Not suspected	#N/A	#N/A	#N/A	#N/A	#N/A	#N/A	#N/A	#N/A
ip	Female	41	Present	Yes	No	No	No	Yes	No	No	No	No TB findings	Not suspected	#N/A	#N/A	#N/A	#N/A	#N/A	#N/A	#N/A	#N/A
ip	Female	37	Present	Yes	Yes	No	No	Yes	No	No	No	No TB findings	Not suspected	#N/A	#N/A	#N/A	#N/A	#N/A	#N/A	#N/A	#N/A
ip	Female	44	Present	No	No	No	No	Yes	No	No	No	No TB findings	Not suspected	#N/A	#N/A	#N/A	#N/A	#N/A	#N/A	#N/A	#N/A
ip	Female	58	Present	No	No	No	No	No	No	No	No	No TB findings	Not suspected	#N/A	#N/A	#N/A	#N/A	#N/A	#N/A	#N/A	#N/A
ip	Female	46	Present	Yes	Yes	No	No	Yes	No	No	No	No TB findings	Not suspected	#N/A	#N/A	#N/A	#N/A	#N/A	#N/A	#N/A	#N/A
ip	Female	52	Present	No	No	No	No	No	No	No	No	No TB findings	Not suspected	#N/A	#N/A	#N/A	#N/A	#N/A	#N/A	#N/A	#N/A
ip	Female	36	Present	Yes	No	No	No	No	No	No	No	No TB findings	Not suspected	#N/A	#N/A	#N/A	#N/A	#N/A	#N/A	#N/A	#N/A
ip	Male	34	None	No	No	No	No	No	No	No	No	No TB findings	Not suspected	#N/A	#N/A	#N/A	#N/A	#N/A	#N/A	#N/A	#N/A
ip	Female	53	Present	Yes	No	No	No	Yes	No	No	No	No TB findings	Not suspected	#N/A	#N/A	#N/A	#N/A	#N/A	#N/A	#N/A	#N/A
ip	Male	44	Present	No	No	Yes	No	Yes	No	Yes	No	No TB findings	Not suspected	#N/A	#N/A	#N/A	#N/A	#N/A	#N/A	#N/A	#N/A
ip	Female	26	Present	No	Yes	No	No	No	No	No	No	No TB findings	Not suspected	#N/A	#N/A	#N/A	#N/A	#N/A	#N/A	#N/A	#N/A
ip	Male	28	Present	Yes	No	No	No	Yes	Yes	No	No	No TB findings	Not suspected	#N/A	#N/A	#N/A	#N/A	#N/A	#N/A	#N/A	#N/A
ip	Female	48	Present	Yes	No	No	No	Yes	Yes	No	No	No TB findings	Not suspected	#N/A	#N/A	#N/A	#N/A	#N/A	#N/A	#N/A	#N/A
ip	Male	44	Present	Yes	No	No	No	Yes	No	No	No	No TB findings	Not suspected	#N/A	#N/A	#N/A	#N/A	#N/A	#N/A	#N/A	#N/A
ip	Female	54	Present	Yes	Yes	No	No	No	No	No	Yes	No TB findings	Not suspected	#N/A	#N/A	#N/A	#N/A	#N/A	#N/A	#N/A	#N/A
ip	Male	19	None	No	No	No	No	No	No	No	Yes	No TB findings	Not suspected	#N/A	#N/A	#N/A	#N/A	#N/A	#N/A	#N/A	#N/A
ip	Male	43	Present	Yes	No	No	No	No	No	No	Yes	No TB findings	Not suspected	#N/A	#N/A	#N/A	#N/A	#N/A	#N/A	#N/A	#N/A
ip	Female	54	Present	Yes	No	No	No	Yes	No	No	Yes	No TB findings	Not suspected	#N/A	#N/A	#N/A	#N/A	#N/A	#N/A	#N/A	#N/A
ip	Female	52	Present	Yes	Yes	No	No	No	No	No	No	No TB findings	Not suspected	#N/A	#N/A	#N/A	#N/A	#N/A	#N/A	#N/A	#N/A
ip	Female	42	Present	Yes	Yes	No	No	No	No	Yes	No	No TB findings	Not suspected	#N/A	#N/A	#N/A	#N/A	#N/A	#N/A	#N/A	#N/A
ip	Male	28	Present	No	No	No	No	Yes	No	No	No	No TB findings	Not suspected	#N/A	#N/A	#N/A	#N/A	#N/A	#N/A	#N/A	#N/A
ip	Male	41	Present	Yes	No	No	No	Yes	No	No	Yes	No TB findings	Not suspected	#N/A	#N/A	#N/A	#N/A	#N/A	#N/A	#N/A	#N/A
ip	Female	31	Present	No	No	No	No	No	No	Yes	No	No TB findings	Not suspected	#N/A	#N/A	#N/A	#N/A	#N/A	#N/A	#N/A	#N/A
ip	Male	24	Present	Yes	Yes	No	No	Yes	No	No	Yes	No TB findings	Not suspected	#N/A	#N/A	#N/A	#N/A	#N/A	#N/A	#N/A	#N/A
ip	Female	43	Present	Yes	No	No	No	Yes	No	No	No	No TB findings	Not suspected	#N/A	#N/A	#N/A	#N/A	#N/A	#N/A	#N/A	#N/A
ip	Male	26	None	No	No	No	No	No	No	No	No	No TB findings	Not suspected	#N/A	#N/A	#N/A	#N/A	#N/A	#N/A	#N/A	#N/A
ip	Female	30	Present	No	No	No	No	Yes	No	No	No	No TB findings	Not suspected	#N/A	#N/A	#N/A	#N/A	#N/A	#N/A	#N/A	#N/A
ip	Female	49	Present	No	No	No	No	No	No	No	No	No TB findings	Not suspected	#N/A	#N/A	#N/A	#N/A	#N/A	#N/A	#N/A	#N/A
ip	Female	34	Present	Yes	No	No	No	No	No	No	No	No TB findings	Not suspected	#N/A	#N/A	#N/A	#N/A	#N/A	#N/A	#N/A	#N/A
ip	Female	23	Present	No	No	No	No	No	No	No	No	No TB findings	Not suspected	#N/A	#N/A	#N/A	#N/A	#N/A	#N/A	#N/A	#N/A
ip	Male	15	Present	Yes	No	No	No	No	No	No	No	No TB findings	Not suspected	#N/A	#N/A	#N/A	#N/A	#N/A	#N/A	#N/A	#N/A
ip	Male	27	Present	Yes	No	No	No	No	No	No	Yes	No TB findings	Not suspected	#N/A	#N/A	#N/A	#N/A	#N/A	#N/A	#N/A	#N/A
ip	Male	43	Present	No	No	No	No	No	No	No	No	No TB findings	Not suspected	#N/A	#N/A	#N/A	#N/A	#N/A	#N/A	#N/A	#N/A
ip	Female	51	Present	No	No	No	No	No	No	No	No	No TB findings	Not suspected	#N/A	#N/A	#N/A	#N/A	#N/A	#N/A	#N/A	#N/A
ip	Male	63	None	No	No	No	No	No	No	No	Yes	No TB findings	Not suspected	#N/A	#N/A	#N/A	#N/A	#N/A	#N/A	#N/A	#N/A
ip	Female	60	None	No	No	No	No	No	No	No	No	No TB findings	Not suspected	#N/A	#N/A	#N/A	#N/A	#N/A	#N/A	#N/A	#N/A
ip	Female	40	None	No	No	No	No	No	No	No	No	No TB findings	Not suspected	#N/A	#N/A	#N/A	#N/A	#N/A	#N/A	#N/A	#N/A
ip	Male	54	Present	Yes	No	No	No	No	No	No	No	No TB findings	Not suspected	#N/A	#N/A	#N/A	#N/A	#N/A	#N/A	#N/A	#N/A
ip	Female	61	Present	No	No	No	No	Yes	No	No	No	No TB findings	Not suspected	#N/A	#N/A	#N/A	#N/A	#N/A	#N/A	#N/A	#N/A
ip	Female	49	Present	Yes	No	No	No	Yes	No	No	No	No TB findings	Not suspected	#N/A	#N/A	#N/A	#N/A	#N/A	#N/A	#N/A	#N/A
ip	Female	22	None	No	No	No	No	No	No	No	No	No TB findings	Not suspected	#N/A	#N/A	#N/A	#N/A	#N/A	#N/A	#N/A	#N/A
ip	Female	22	None	No	No	No	No	No	No	No	No	No TB findings	Not suspected	#N/A	#N/A	#N/A	#N/A	#N/A	#N/A	#N/A	#N/A
ip	Male	29	Present	Yes	No	No	No	No	No	No	No	No TB findings	Not suspected	#N/A	#N/A	#N/A	#N/A	#N/A	#N/A	#N/A	#N/A
ip	Female	32	Present	No	No	No	No	Yes	No	No	No	No TB findings	Not suspected	#N/A	#N/A	#N/A	#N/A	#N/A	#N/A	#N/A	#N/A
ip	Female	22	Present	Yes	No	No	No	No	No	No	No	No TB findings	Not suspected	#N/A	#N/A	#N/A	#N/A	#N/A	#N/A	#N/A	#N/A
ip	Female	54	Present	Yes	Yes	Yes	No	Yes	No	No	No	No TB findings	Not suspected	#N/A	#N/A	#N/A	#N/A	#N/A	#N/A	#N/A	#N/A
ip	Female	15	Present	No	No	No	No	No	No	No	No	No TB findings	Not suspected	#N/A	#N/A	#N/A	#N/A	#N/A	#N/A	#N/A	#N/A
ip	Female	59	Present	No	Yes	No	No	Yes	No	No	No	No TB findings	Not suspected	#N/A	#N/A	#N/A	#N/A	#N/A	#N/A	#N/A	#N/A
ip	Female	34	Present	No	No	No	No	No	No	No	No	No TB findings	Not suspected	#N/A	#N/A	#N/A	#N/A	#N/A	#N/A	#N/A	#N/A
ip	Female	26	None	No	No	No	No	No	No	No	No	No TB findings	Not suspected	#N/A	#N/A	#N/A	#N/A	#N/A	#N/A	#N/A	#N/A
ip	Female	39	Present	Yes	No	No	No	Yes	No	No	Yes	No TB findings	Not suspected	#N/A	#N/A	#N/A	#N/A	#N/A	#N/A	#N/A	#N/A
ip	Male	38	Present	Yes	No	No	No	No	No	No	Yes	No TB findings	Not suspected	#N/A	#N/A	#N/A	#N/A	#N/A	#N/A	#N/A	#N/A
ip	Male	52	None	No	No	No	No	No	No	No	Yes	TB activity undetermined	Suspected	Positive	Positive	sm.pos	C	Susceptible	Smear + Xpert +	sm.pos	bac.pos
ip	Male	63	Present	Yes	Yes	No	No	No	Yes	No	Yes	TB activity undetermined	Suspected	Negative	Positive	xp.pos	C	Susceptible	Smear − Xpert +	xp.pos	bac.pos
ip	Male	68	Present	Yes	No	Yes	No	Yes	Yes	No	Yes	TB activity undetermined	Suspected	Negative	Positive	xp.pos	C	Susceptible	Smear − Xpert +	xp.pos	bac.pos
ip	Female	36	Present	No	No	No	No	No	No	No	No	No TB findings	Not suspected	#N/A	#N/A	#N/A	#N/A	#N/A	#N/A	#N/A	#N/A
ip	Male	45	Present	Yes	No	No	No	No	No	No	No	No TB findings	Not suspected	#N/A	#N/A	#N/A	#N/A	#N/A	#N/A	#N/A	#N/A
ip	Male	16	None	No	No	No	No	No	No	No	No	No TB findings	Not suspected	#N/A	#N/A	#N/A	#N/A	#N/A	#N/A	#N/A	#N/A
ip	Female	68	Present	Yes	No	No	No	Yes	No	No	Yes	No TB findings	Not suspected	#N/A	#N/A	#N/A	#N/A	#N/A	#N/A	#N/A	#N/A
ip	Female	61	Present	Yes	No	Yes	No	No	No	No	Yes	No TB findings	Not suspected	#N/A	#N/A	#N/A	#N/A	#N/A	#N/A	#N/A	#N/A
ip	Female	55	Present	Yes	No	No	No	No	No	No	No	No TB findings	Not suspected	#N/A	#N/A	#N/A	#N/A	#N/A	#N/A	#N/A	#N/A
ip	Female	44	Present	Yes	No	No	No	No	Yes	No	Yes	No TB findings	Not suspected	#N/A	#N/A	#N/A	#N/A	#N/A	#N/A	#N/A	#N/A
ip	Female	17	None	No	No	No	No	No	No	No	No	No TB findings	Not suspected	#N/A	#N/A	#N/A	#N/A	#N/A	#N/A	#N/A	#N/A
ip	Female	29	Present	Yes	No	No	No	No	No	No	Yes	No TB findings	Not suspected	#N/A	#N/A	#N/A	#N/A	#N/A	#N/A	#N/A	#N/A
ip	Female	20	None	No	No	No	No	No	No	No	No	No TB findings	Not suspected	#N/A	#N/A	#N/A	#N/A	#N/A	#N/A	#N/A	#N/A
ip	Female	18	Present	Yes	No	Yes	No	Yes	No	No	No	No TB findings	Not suspected	#N/A	#N/A	#N/A	#N/A	#N/A	#N/A	#N/A	#N/A
ip	Male	60	Present	No	No	No	No	No	No	No	Yes	No TB findings	Not suspected	#N/A	#N/A	#N/A	#N/A	#N/A	#N/A	#N/A	#N/A
ip	Male	39	Present	Yes	No	Yes	No	Yes	Yes	No	No	No TB findings	Not suspected	#N/A	#N/A	#N/A	#N/A	#N/A	#N/A	#N/A	#N/A
ip	Male	70	Present	Yes	Yes	No	No	No	Yes	No	Yes	No TB findings	Not suspected	#N/A	#N/A	#N/A	#N/A	#N/A	#N/A	#N/A	#N/A
ip	Male	64	Present	Yes	No	No	No	No	No	No	Yes	No TB findings	Not suspected	#N/A	#N/A	#N/A	#N/A	#N/A	#N/A	#N/A	#N/A
ip	Male	55	Present	No	No	No	No	No	No	No	Yes	No TB findings	Not suspected	#N/A	#N/A	#N/A	#N/A	#N/A	#N/A	#N/A	#N/A
ip	Female	71	Present	Yes	No	No	No	No	Yes	No	Yes	No TB findings	Not suspected	#N/A	#N/A	#N/A	#N/A	#N/A	#N/A	#N/A	#N/A
ip	Male	34	Present	Yes	No	No	No	Yes	Yes	No	Yes	No TB findings	Not suspected	#N/A	#N/A	#N/A	#N/A	#N/A	#N/A	#N/A	#N/A
ip	Female	69	Present	Yes	Yes	No	No	No	Yes	No	No	No TB findings	Not suspected	#N/A	#N/A	#N/A	#N/A	#N/A	#N/A	#N/A	#N/A
ip	Female	36	Present	Yes	No	No	No	Yes	No	No	No	No TB findings	Not suspected	#N/A	#N/A	#N/A	#N/A	#N/A	#N/A	#N/A	#N/A
ip	Male	61	Present	No	No	No	No	No	No	No	Yes	No TB findings	Not suspected	#N/A	#N/A	#N/A	#N/A	#N/A	#N/A	#N/A	#N/A
ip	Female	30	Present	Yes	No	No	No	No	Yes	No	No	No TB findings	Not suspected	#N/A	#N/A	#N/A	#N/A	#N/A	#N/A	#N/A	#N/A
ip	Female	44	Present	Yes	No	No	No	No	No	No	No	No TB findings	Not suspected	#N/A	#N/A	#N/A	#N/A	#N/A	#N/A	#N/A	#N/A
ip	Male	55	Present	Yes	No	No	No	Yes	No	No	Yes	No TB findings	Not suspected	#N/A	#N/A	#N/A	#N/A	#N/A	#N/A	#N/A	#N/A
ip	Female	67	Present	Yes	No	No	No	Yes	No	No	Yes	No TB findings	Not suspected	#N/A	#N/A	#N/A	#N/A	#N/A	#N/A	#N/A	#N/A
ip	Male	57	Present	Yes	No	No	No	Yes	Yes	No	Yes	No TB findings	Not suspected	#N/A	#N/A	#N/A	#N/A	#N/A	#N/A	#N/A	#N/A
ip	Female	60	Present	No	No	No	No	No	No	No	Yes	No TB findings	Not suspected	#N/A	#N/A	#N/A	#N/A	#N/A	#N/A	#N/A	#N/A
ip	Female	53	Present	No	No	No	No	No	No	No	No	No TB findings	Not suspected	#N/A	#N/A	#N/A	#N/A	#N/A	#N/A	#N/A	#N/A
ip	Male	60	Present	No	No	No	No	No	No	No	Yes	No TB findings	Not suspected	#N/A	#N/A	#N/A	#N/A	#N/A	#N/A	#N/A	#N/A
ip	Female	45	Present	No	No	No	No	No	No	No	No	No TB findings	Not suspected	#N/A	#N/A	#N/A	#N/A	#N/A	#N/A	#N/A	#N/A
ip	Female	54	Present	Yes	No	No	No	No	No	No	No	No TB findings	Not suspected	#N/A	#N/A	#N/A	#N/A	#N/A	#N/A	#N/A	#N/A
ip	Male	77	Present	Yes	No	No	No	No	No	No	Yes	No TB findings	Not suspected	#N/A	#N/A	#N/A	#N/A	#N/A	#N/A	#N/A	#N/A
ip	Male	21	Present	No	No	No	No	No	No	No	Yes	No TB findings	Not suspected	#N/A	#N/A	#N/A	#N/A	#N/A	#N/A	#N/A	#N/A
ip	Male	42	Present	No	No	No	No	No	Yes	No	Yes	No TB findings	Not suspected	#N/A	#N/A	#N/A	#N/A	#N/A	#N/A	#N/A	#N/A
ip	Female	27	Present	Yes	No	No	No	No	Yes	No	No	No TB findings	Not suspected	#N/A	#N/A	#N/A	#N/A	#N/A	#N/A	#N/A	#N/A
ip	Male	74	Present	Yes	No	No	Yes	Yes	Yes	No	Yes	No TB findings	Not suspected	#N/A	#N/A	#N/A	#N/A	#N/A	#N/A	#N/A	#N/A
ip	Female	65	Present	Yes	No	No	No	Yes	Yes	No	Yes	No TB findings	Not suspected	#N/A	#N/A	#N/A	#N/A	#N/A	#N/A	#N/A	#N/A
ip	Female	63	Present	Yes	No	No	No	No	Yes	No	No	No TB findings	Not suspected	#N/A	#N/A	#N/A	#N/A	#N/A	#N/A	#N/A	#N/A
ip	Male	59	Present	Yes	No	Yes	No	Yes	No	No	Yes	No TB findings	Not suspected	#N/A	#N/A	#N/A	#N/A	#N/A	#N/A	#N/A	#N/A
ip	Female	80	Present	Yes	Yes	No	No	Yes	No	No	No	No TB findings	Not suspected	#N/A	#N/A	#N/A	#N/A	#N/A	#N/A	#N/A	#N/A
ip	Female	50	Present	Yes	No	No	No	No	No	No	No	No TB findings	Not suspected	#N/A	#N/A	#N/A	#N/A	#N/A	#N/A	#N/A	#N/A
ip	Female	56	Present	Yes	No	No	No	Yes	No	No	No	No TB findings	Not suspected	#N/A	#N/A	#N/A	#N/A	#N/A	#N/A	#N/A	#N/A
ip	Male	63	Present	Yes	No	No	No	No	Yes	No	Yes	No TB findings	Not suspected	#N/A	#N/A	#N/A	#N/A	#N/A	#N/A	#N/A	#N/A
ip	Male	73	Present	Yes	No	Yes	No	No	No	No	No	No TB findings	Not suspected	#N/A	#N/A	#N/A	#N/A	#N/A	#N/A	#N/A	#N/A
ip	Female	63	Present	Yes	No	No	Yes	No	No	No	No	No TB findings	Not suspected	#N/A	#N/A	#N/A	#N/A	#N/A	#N/A	#N/A	#N/A
ip	Female	61	Present	Yes	No	Yes	No	Yes	No	Yes	No	No TB findings	Not suspected	#N/A	#N/A	#N/A	#N/A	#N/A	#N/A	#N/A	#N/A
ip	Female	52	Present	Yes	No	No	No	Yes	No	No	No	No TB findings	Not suspected	#N/A	#N/A	#N/A	#N/A	#N/A	#N/A	#N/A	#N/A
ip	Female	52	Present	Yes	No	Yes	No	Yes	No	No	No	No TB findings	Not suspected	#N/A	#N/A	#N/A	#N/A	#N/A	#N/A	#N/A	#N/A
ip	Female	60	Present	No	No	No	No	Yes	No	No	No	No TB findings	Not suspected	#N/A	#N/A	#N/A	#N/A	#N/A	#N/A	#N/A	#N/A
ip	Female	76	Present	Yes	No	Yes	No	No	No	No	No	No TB findings	Not suspected	#N/A	#N/A	#N/A	#N/A	#N/A	#N/A	#N/A	#N/A
ip	Female	78	None	No	No	No	No	No	No	No	No	No TB findings	Not suspected	#N/A	#N/A	#N/A	#N/A	#N/A	#N/A	#N/A	#N/A
ip	Female	68	Present	Yes	No	No	No	No	Yes	No	No	No TB findings	Not suspected	#N/A	#N/A	#N/A	#N/A	#N/A	#N/A	#N/A	#N/A
ip	Female	76	None	No	No	No	No	No	Yes	No	Yes	No TB findings	Not suspected	#N/A	#N/A	#N/A	#N/A	#N/A	#N/A	#N/A	#N/A
ip	Female	76	Present	Yes	No	No	No	No	Yes	No	No	No TB findings	Not suspected	#N/A	#N/A	#N/A	#N/A	#N/A	#N/A	#N/A	#N/A
ip	Female	66	Present	No	No	No	No	No	No	No	No	No TB findings	Not suspected	#N/A	#N/A	#N/A	#N/A	#N/A	#N/A	#N/A	#N/A
ip	Female	61	Present	Yes	No	No	No	Yes	Yes	No	No	No TB findings	Not suspected	#N/A	#N/A	#N/A	#N/A	#N/A	#N/A	#N/A	#N/A
ip	Female	56	None	No	No	No	No	No	Yes	Yes	No	Inactive TB	Not suspected	#N/A	#N/A	#N/A	#N/A	#N/A	#N/A	#N/A	#N/A
ip	Male	34	Present	Yes	No	No	No	No	No	No	Yes	No TB findings	Not suspected	#N/A	#N/A	#N/A	#N/A	#N/A	#N/A	#N/A	#N/A
ip	Female	67	Present	Yes	Yes	Yes	No	No	No	Yes	Yes	Inactive TB	Not suspected	#N/A	#N/A	#N/A	#N/A	#N/A	#N/A	#N/A	#N/A
ip	Male	79	Present	No	No	No	No	No	No	No	No	No TB findings	Not suspected	#N/A	#N/A	#N/A	#N/A	#N/A	#N/A	#N/A	#N/A
ip	Male	58	Present	Yes	Yes	Yes	No	Yes	No	No	Yes	No TB findings	Not suspected	#N/A	#N/A	#N/A	#N/A	#N/A	#N/A	#N/A	#N/A
ip	Female	49	Present	Yes	No	No	No	Yes	No	No	No	No TB findings	Not suspected	#N/A	#N/A	#N/A	#N/A	#N/A	#N/A	#N/A	#N/A
ip	Male	33	Present	Yes	No	Yes	No	Yes	No	No	No	No TB findings	Not suspected	#N/A	#N/A	#N/A	#N/A	#N/A	#N/A	#N/A	#N/A
ip	Female	31	Present	Yes	Yes	Yes	No	Yes	No	No	No	No TB findings	Not suspected	#N/A	#N/A	#N/A	#N/A	#N/A	#N/A	#N/A	#N/A
ip	Male	67	Present	Yes	Yes	Yes	No	Yes	No	No	Yes	No TB findings	Not suspected	#N/A	#N/A	#N/A	#N/A	#N/A	#N/A	#N/A	#N/A
ip	Male	35	Present	Yes	No	No	No	No	No	No	Yes	No TB findings	Not suspected	#N/A	#N/A	#N/A	#N/A	#N/A	#N/A	#N/A	#N/A
ip	Female	69	Present	Yes	No	No	No	No	No	No	No	No TB findings	Not suspected	#N/A	#N/A	#N/A	#N/A	#N/A	#N/A	#N/A	#N/A
ip	Female	66	Present	Yes	No	Yes	No	No	No	Yes	No	No TB findings	Not suspected	#N/A	#N/A	#N/A	#N/A	#N/A	#N/A	#N/A	#N/A
ip	Female	65	Present	Yes	No	No	No	Yes	No	No	No	No TB findings	Not suspected	#N/A	#N/A	#N/A	#N/A	#N/A	#N/A	#N/A	#N/A
ip	Female	64	None	No	No	No	No	No	No	No	No	No TB findings	Not suspected	#N/A	#N/A	#N/A	#N/A	#N/A	#N/A	#N/A	#N/A
ip	Female	30	Present	Yes	No	No	No	No	No	No	No	No TB findings	Not suspected	#N/A	#N/A	#N/A	#N/A	#N/A	#N/A	#N/A	#N/A
ip	Female	66	Present	Yes	Yes	Yes	No	No	No	No	No	No TB findings	Not suspected	#N/A	#N/A	#N/A	#N/A	#N/A	#N/A	#N/A	#N/A
ip	Female	52	Present	Yes	Yes	No	No	Yes	No	No	No	No TB findings	Not suspected	#N/A	#N/A	#N/A	#N/A	#N/A	#N/A	#N/A	#N/A
ip	Male	41	Present	Yes	Yes	No	No	No	No	No	Yes	No TB findings	Not suspected	#N/A	#N/A	#N/A	#N/A	#N/A	#N/A	#N/A	#N/A
ip	Female	25	Present	No	No	No	No	No	No	No	No	No TB findings	Not suspected	#N/A	#N/A	#N/A	#N/A	#N/A	#N/A	#N/A	#N/A
ip	Male	68	Present	Yes	Yes	No	No	Yes	No	No	No	No TB findings	Not suspected	#N/A	#N/A	#N/A	#N/A	#N/A	#N/A	#N/A	#N/A
ip	Female	64	Present	Yes	Yes	No	No	No	Yes	No	No	No TB findings	Not suspected	#N/A	#N/A	#N/A	#N/A	#N/A	#N/A	#N/A	#N/A
ip	Male	65	Present	Yes	No	No	No	No	No	No	Yes	No TB findings	Not suspected	#N/A	#N/A	#N/A	#N/A	#N/A	#N/A	#N/A	#N/A
ip	Female	69	Present	Yes	No	No	No	No	No	No	Yes	No TB findings	Not suspected	#N/A	#N/A	#N/A	#N/A	#N/A	#N/A	#N/A	#N/A
ip	Female	44	Present	No	No	No	No	No	No	Yes	No	Inactive TB	Not suspected	#N/A	#N/A	#N/A	#N/A	#N/A	#N/A	#N/A	#N/A
ip	Male	87	Present	Yes	No	No	No	No	Yes	Yes	No	No TB findings	Not suspected	#N/A	#N/A	#N/A	#N/A	#N/A	#N/A	#N/A	#N/A
ip	Male	40	Present	Yes	No	No	No	No	No	No	Yes	No TB findings	Not suspected	#N/A	#N/A	#N/A	#N/A	#N/A	#N/A	#N/A	#N/A
ip	Female	42	Present	Yes	No	Yes	No	No	Yes	No	No	No TB findings	Not suspected	#N/A	#N/A	#N/A	#N/A	#N/A	#N/A	#N/A	#N/A
ip	Female	34	Present	No	No	No	No	No	No	No	No	No TB findings	Not suspected	#N/A	#N/A	#N/A	#N/A	#N/A	#N/A	#N/A	#N/A
ip	Male	50	Present	Yes	No	No	No	No	No	No	Yes	No TB findings	Not suspected	#N/A	#N/A	#N/A	#N/A	#N/A	#N/A	#N/A	#N/A
ip	Female	59	Present	Yes	No	No	No	No	No	No	No	No TB findings	Not suspected	#N/A	#N/A	#N/A	#N/A	#N/A	#N/A	#N/A	#N/A
ip	Male	23	Present	Yes	No	No	No	No	Yes	Yes	Yes	Inactive TB	Not suspected	#N/A	#N/A	#N/A	#N/A	#N/A	#N/A	#N/A	#N/A
ip	Male	46	Present	Yes	No	No	No	Yes	No	No	Yes	No TB findings	Not suspected	#N/A	#N/A	#N/A	#N/A	#N/A	#N/A	#N/A	#N/A
ip	Female	43	Present	No	No	Yes	No	No	No	No	No	No TB findings	Not suspected	#N/A	#N/A	#N/A	#N/A	#N/A	#N/A	#N/A	#N/A
ip	Female	35	Present	Yes	Yes	No	No	No	Yes	No	No	No TB findings	Not suspected	#N/A	#N/A	#N/A	#N/A	#N/A	#N/A	#N/A	#N/A
ip	Male	64	Present	Yes	No	Yes	No	No	No	No	Yes	No TB findings	Not suspected	#N/A	#N/A	#N/A	#N/A	#N/A	#N/A	#N/A	#N/A
ip	Male	54	Present	Yes	No	Yes	No	No	No	No	Yes	No TB findings	Not suspected	#N/A	#N/A	#N/A	#N/A	#N/A	#N/A	#N/A	#N/A
ip	Female	56	Present	Yes	No	No	No	Yes	No	No	No	No TB findings	Not suspected	#N/A	#N/A	#N/A	#N/A	#N/A	#N/A	#N/A	#N/A
ip	Female	23	Present	Yes	No	No	No	No	Yes	No	No	No TB findings	Not suspected	#N/A	#N/A	#N/A	#N/A	#N/A	#N/A	#N/A	#N/A
ip	Female	45	Present	Yes	No	No	No	Yes	No	No	No	No TB findings	Not suspected	#N/A	#N/A	#N/A	#N/A	#N/A	#N/A	#N/A	#N/A
ip	Female	64	None	No	No	No	No	No	No	No	No	No TB findings	Not suspected	#N/A	#N/A	#N/A	#N/A	#N/A	#N/A	#N/A	#N/A
ip	Male	77	Present	Yes	No	No	No	No	No	No	No	No TB findings	Not suspected	#N/A	#N/A	#N/A	#N/A	#N/A	#N/A	#N/A	#N/A
ip	Female	38	Present	Yes	Yes	No	No	No	No	No	No	No TB findings	Not suspected	#N/A	#N/A	#N/A	#N/A	#N/A	#N/A	#N/A	#N/A
ip	Female	25	Present	Yes	No	No	No	Yes	No	No	No	No TB findings	Not suspected	#N/A	#N/A	#N/A	#N/A	#N/A	#N/A	#N/A	#N/A
ip	Female	50	Present	Yes	No	No	No	Yes	No	No	No	No TB findings	Not suspected	#N/A	#N/A	#N/A	#N/A	#N/A	#N/A	#N/A	#N/A
ip	Female	41	Present	Yes	Yes	No	No	No	Yes	No	No	No TB findings	Not suspected	#N/A	#N/A	#N/A	#N/A	#N/A	#N/A	#N/A	#N/A
ip	Female	30	Present	Yes	No	Yes	No	No	Yes	No	No	No TB findings	Not suspected	#N/A	#N/A	#N/A	#N/A	#N/A	#N/A	#N/A	#N/A
ip	Female	58	Present	Yes	No	No	No	No	Yes	No	No	No TB findings	Not suspected	#N/A	#N/A	#N/A	#N/A	#N/A	#N/A	#N/A	#N/A
ip	Female	50	Present	No	No	Yes	No	Yes	No	No	No	No TB findings	Not suspected	#N/A	#N/A	#N/A	#N/A	#N/A	#N/A	#N/A	#N/A
ip	Female	39	Present	No	No	No	No	Yes	No	No	No	No TB findings	Not suspected	#N/A	#N/A	#N/A	#N/A	#N/A	#N/A	#N/A	#N/A
ip	Female	69	Present	No	No	No	No	No	No	No	No	No TB findings	Not suspected	#N/A	#N/A	#N/A	#N/A	#N/A	#N/A	#N/A	#N/A
ip	Female	22	Present	Yes	No	No	No	Yes	No	No	No	No TB findings	Not suspected	#N/A	#N/A	#N/A	#N/A	#N/A	#N/A	#N/A	#N/A
ip	Female	50	Present	Yes	No	No	No	No	Yes	No	No	No TB findings	Not suspected	#N/A	#N/A	#N/A	#N/A	#N/A	#N/A	#N/A	#N/A
ip	Female	46	Present	No	No	No	No	No	No	No	No	No TB findings	Not suspected	#N/A	#N/A	#N/A	#N/A	#N/A	#N/A	#N/A	#N/A
ip	Male	56	Present	Yes	No	No	No	No	No	No	Yes	No TB findings	Not suspected	#N/A	#N/A	#N/A	#N/A	#N/A	#N/A	#N/A	#N/A
ip	Female	34	Present	Yes	No	No	No	No	No	No	Yes	No TB findings	Not suspected	#N/A	#N/A	#N/A	#N/A	#N/A	#N/A	#N/A	#N/A
ip	Female	55	Present	No	No	No	No	No	Yes	No	No	No TB findings	Not suspected	#N/A	#N/A	#N/A	#N/A	#N/A	#N/A	#N/A	#N/A
ip	Male	49	Present	Yes	No	Yes	No	Yes	No	No	Yes	No TB findings	Not suspected	#N/A	#N/A	#N/A	#N/A	#N/A	#N/A	#N/A	#N/A
ip	Male	48	Present	No	No	Yes	No	Yes	Yes	Yes	Yes	Inactive TB	Not suspected	#N/A	#N/A	#N/A	#N/A	#N/A	#N/A	#N/A	#N/A
ip	Female	31	Present	No	No	No	No	No	No	No	No	No TB findings	Not suspected	#N/A	#N/A	#N/A	#N/A	#N/A	#N/A	#N/A	#N/A
ip	Female	38	None	No	No	No	No	No	No	No	No	No TB findings	Not suspected	#N/A	#N/A	#N/A	#N/A	#N/A	#N/A	#N/A	#N/A
ip	Female	42	Present	No	No	No	No	No	No	No	No	No TB findings	Not suspected	#N/A	#N/A	#N/A	#N/A	#N/A	#N/A	#N/A	#N/A
ip	Female	52	None	No	No	No	No	No	#N/A	#N/A	#N/A	No TB findings	Not suspected	#N/A	#N/A	#N/A	#N/A	#N/A	#N/A	#N/A	#N/A
ip	Male	45	Present	Yes	Yes	Yes	No	Yes	No	No	Yes	No TB findings	Not suspected	#N/A	#N/A	#N/A	#N/A	#N/A	#N/A	#N/A	#N/A
ip	Male	49	Present	Yes	No	No	No	No	No	No	No	No TB findings	Not suspected	#N/A	#N/A	#N/A	#N/A	#N/A	#N/A	#N/A	#N/A
ip	Male	76	None	No	No	No	No	No	Yes	No	Yes	No TB findings	Not suspected	#N/A	#N/A	#N/A	#N/A	#N/A	#N/A	#N/A	#N/A
ip	Female	63	Present	Yes	No	No	No	No	Yes	No	No	No TB findings	Not suspected	#N/A	#N/A	#N/A	#N/A	#N/A	#N/A	#N/A	#N/A
ip	Male	30	Present	No	No	No	No	No	No	No	Yes	No TB findings	Not suspected	#N/A	#N/A	#N/A	#N/A	#N/A	#N/A	#N/A	#N/A
ip	Female	46	Present	Yes	No	No	No	No	No	No	No	No TB findings	Not suspected	#N/A	#N/A	#N/A	#N/A	#N/A	#N/A	#N/A	#N/A
ip	Female	55	Present	Yes	No	No	No	No	No	No	No	No TB findings	Not suspected	#N/A	#N/A	#N/A	#N/A	#N/A	#N/A	#N/A	#N/A
ip	Female	37	Present	Yes	No	No	No	No	No	No	No	No TB findings	Not suspected	#N/A	#N/A	#N/A	#N/A	#N/A	#N/A	#N/A	#N/A
ip	Female	52	Present	Yes	Yes	Yes	No	Yes	Yes	No	Yes	No TB findings	Not suspected	#N/A	#N/A	#N/A	#N/A	#N/A	#N/A	#N/A	#N/A
ip	Female	55	Present	Yes	No	No	No	No	No	No	Yes	No TB findings	Not suspected	#N/A	#N/A	#N/A	#N/A	#N/A	#N/A	#N/A	#N/A
ip	Female	28	Present	No	No	No	No	No	Yes	No	No	No TB findings	Not suspected	#N/A	#N/A	#N/A	#N/A	#N/A	#N/A	#N/A	#N/A
ip	Female	35	Present	Yes	No	No	No	No	Yes	Yes	No	Inactive TB	Not suspected	#N/A	#N/A	#N/A	#N/A	#N/A	#N/A	#N/A	#N/A
ip	Female	66	Present	Yes	Yes	Yes	No	Yes	No	Yes	Yes	No TB findings	Not suspected	#N/A	#N/A	#N/A	#N/A	#N/A	#N/A	#N/A	#N/A
ip	Female	62	Present	Yes	No	No	No	No	No	No	No	No TB findings	Not suspected	#N/A	#N/A	#N/A	#N/A	#N/A	#N/A	#N/A	#N/A
ip	Female	30	Present	Yes	No	No	No	No	Yes	Yes	No	Inactive TB	Not suspected	#N/A	#N/A	#N/A	#N/A	#N/A	#N/A	#N/A	#N/A
ip	Female	29	Present	Yes	No	Yes	No	Yes	Yes	No	No	No TB findings	Not suspected	#N/A	#N/A	#N/A	#N/A	#N/A	#N/A	#N/A	#N/A
ip	Female	46	None	No	No	No	No	No	No	No	No	No TB findings	Not suspected	#N/A	#N/A	#N/A	#N/A	#N/A	#N/A	#N/A	#N/A
ip	Female	48	Present	No	No	No	No	No	No	No	No	No TB findings	Not suspected	#N/A	#N/A	#N/A	#N/A	#N/A	#N/A	#N/A	#N/A
ip	Male	47	None	No	No	No	No	No	No	No	No	No TB findings	Not suspected	#N/A	#N/A	#N/A	#N/A	#N/A	#N/A	#N/A	#N/A
ip	Male	49	Present	Yes	No	No	No	Yes	No	No	Yes	No TB findings	Not suspected	#N/A	#N/A	#N/A	#N/A	#N/A	#N/A	#N/A	#N/A
ip	Male	40	Present	Yes	Yes	Yes	No	No	No	No	Yes	No TB findings	Not suspected	#N/A	#N/A	#N/A	#N/A	#N/A	#N/A	#N/A	#N/A
ip	Male	49	Present	Yes	No	No	No	No	No	No	Yes	No TB findings	Not suspected	#N/A	#N/A	#N/A	#N/A	#N/A	#N/A	#N/A	#N/A
ip	Male	44	None	No	No	No	No	No	No	No	Yes	No TB findings	Not suspected	#N/A	#N/A	#N/A	#N/A	#N/A	#N/A	#N/A	#N/A
ip	Female	44	Present	Yes	No	No	No	Yes	No	No	Yes	No TB findings	Not suspected	#N/A	#N/A	#N/A	#N/A	#N/A	#N/A	#N/A	#N/A
ip	Male	68	Present	Yes	No	No	No	No	No	No	Yes	No TB findings	Not suspected	#N/A	#N/A	#N/A	#N/A	#N/A	#N/A	#N/A	#N/A
ip	Female	64	Present	No	No	No	No	No	No	No	No	No TB findings	Not suspected	#N/A	#N/A	#N/A	#N/A	#N/A	#N/A	#N/A	#N/A
ip	Female	35	Present	Yes	No	Yes	No	No	Yes	No	No	No TB findings	Not suspected	#N/A	#N/A	#N/A	#N/A	#N/A	#N/A	#N/A	#N/A
ip	Female	34	Present	Yes	No	Yes	No	No	No	No	No	No TB findings	Not suspected	#N/A	#N/A	#N/A	#N/A	#N/A	#N/A	#N/A	#N/A
ip	Male	43	Present	Yes	Yes	Yes	No	Yes	No	No	Yes	No TB findings	Not suspected	#N/A	#N/A	#N/A	#N/A	#N/A	#N/A	#N/A	#N/A
ip	Female	49	Present	Yes	No	No	No	No	No	No	Yes	No TB findings	Not suspected	#N/A	#N/A	#N/A	#N/A	#N/A	#N/A	#N/A	#N/A
ip	Female	46	None	No	No	No	No	No	No	No	Yes	No TB findings	Not suspected	#N/A	#N/A	#N/A	#N/A	#N/A	#N/A	#N/A	#N/A
ip	Male	35	Present	Yes	No	No	No	Yes	No	No	Yes	No TB findings	Not suspected	#N/A	#N/A	#N/A	#N/A	#N/A	#N/A	#N/A	#N/A
ip	Female	22	Present	Yes	No	No	No	No	Yes	No	No	No TB findings	Not suspected	#N/A	#N/A	#N/A	#N/A	#N/A	#N/A	#N/A	#N/A
ip	Male	17	Present	No	Yes	Yes	No	No	Yes	No	Yes	No TB findings	Not suspected	#N/A	#N/A	#N/A	#N/A	#N/A	#N/A	#N/A	#N/A
ip	Male	64	Present	Yes	Yes	Yes	No	Yes	No	No	No	No TB findings	Not suspected	#N/A	#N/A	#N/A	#N/A	#N/A	#N/A	#N/A	#N/A
ip	Male	40	Present	No	No	No	No	Yes	Yes	No	No	No TB findings	Not suspected	#N/A	#N/A	#N/A	#N/A	#N/A	#N/A	#N/A	#N/A
ip	Male	62	Present	Yes	No	Yes	No	Yes	No	No	No	No TB findings	Not suspected	#N/A	#N/A	#N/A	#N/A	#N/A	#N/A	#N/A	#N/A
ip	Female	73	None	No	No	No	No	No	No	No	Yes	No TB findings	Not suspected	#N/A	#N/A	#N/A	#N/A	#N/A	#N/A	#N/A	#N/A
ip	Female	45	Present	Yes	No	No	No	No	No	No	Yes	No TB findings	Not suspected	#N/A	#N/A	#N/A	#N/A	#N/A	#N/A	#N/A	#N/A
ip	Female	36	Present	Yes	No	Yes	No	Yes	Yes	No	No	No TB findings	Not suspected	#N/A	#N/A	#N/A	#N/A	#N/A	#N/A	#N/A	#N/A
ip	Female	65	Present	Yes	No	Yes	No	No	No	No	No	No TB findings	Not suspected	#N/A	#N/A	#N/A	#N/A	#N/A	#N/A	#N/A	#N/A
ip	Female	68	None	No	No	No	No	No	No	No	Yes	No TB findings	Not suspected	#N/A	#N/A	#N/A	#N/A	#N/A	#N/A	#N/A	#N/A
ip	Female	35	Present	Yes	No	No	No	No	Yes	No	No	No TB findings	Not suspected	#N/A	#N/A	#N/A	#N/A	#N/A	#N/A	#N/A	#N/A
ip	Female	38	Present	Yes	Yes	Yes	No	No	Yes	Yes	No	No TB findings	Not suspected	#N/A	#N/A	#N/A	#N/A	#N/A	#N/A	#N/A	#N/A
ip	Male	78	Present	No	Yes	No	No	No	No	No	No	No TB findings	Not suspected	#N/A	#N/A	#N/A	#N/A	#N/A	#N/A	#N/A	#N/A
ip	Female	63	Present	Yes	No	Yes	No	No	Yes	No	No	No TB findings	Not suspected	#N/A	#N/A	#N/A	#N/A	#N/A	#N/A	#N/A	#N/A
ip	Female	74	Present	Yes	Yes	No	No	No	No	No	No	No TB findings	Not suspected	#N/A	#N/A	#N/A	#N/A	#N/A	#N/A	#N/A	#N/A
ip	Female	45	Present	Yes	Yes	No	No	No	Yes	No	Yes	No TB findings	Not suspected	#N/A	#N/A	#N/A	#N/A	#N/A	#N/A	#N/A	#N/A
ip	Female	64	Present	Yes	No	Yes	No	Yes	No	No	No	No TB findings	Not suspected	#N/A	#N/A	#N/A	#N/A	#N/A	#N/A	#N/A	#N/A
ip	Male	39	Present	Yes	No	No	No	No	No	No	No	No TB findings	Not suspected	#N/A	#N/A	#N/A	#N/A	#N/A	#N/A	#N/A	#N/A
ip	Female	79	Present	No	No	No	No	No	No	No	No	No TB findings	Not suspected	#N/A	#N/A	#N/A	#N/A	#N/A	#N/A	#N/A	#N/A
ip	Female	47	Present	No	No	No	No	No	Yes	No	No	No TB findings	Not suspected	#N/A	#N/A	#N/A	#N/A	#N/A	#N/A	#N/A	#N/A
ip	Male	68	Present	No	No	No	No	No	Yes	Yes	No	Inactive TB	Not suspected	#N/A	#N/A	#N/A	#N/A	#N/A	#N/A	#N/A	#N/A
ip	Female	24	Present	Yes	Yes	Yes	No	No	Yes	No	No	No TB findings	Not suspected	#N/A	#N/A	#N/A	#N/A	#N/A	#N/A	#N/A	#N/A
ip	Female	69	Present	Yes	No	No	No	No	No	No	No	No TB findings	Not suspected	#N/A	#N/A	#N/A	#N/A	#N/A	#N/A	#N/A	#N/A
ip	Female	78	Present	Yes	No	Yes	No	No	No	No	No	No TB findings	Not suspected	#N/A	#N/A	#N/A	#N/A	#N/A	#N/A	#N/A	#N/A
ip	Female	65	Present	Yes	No	Yes	No	Yes	Yes	No	No	No TB findings	Not suspected	#N/A	#N/A	#N/A	#N/A	#N/A	#N/A	#N/A	#N/A
ip	Male	73	Present	Yes	Yes	No	No	No	No	No	No	No TB findings	Not suspected	#N/A	#N/A	#N/A	#N/A	#N/A	#N/A	#N/A	#N/A
ip	Male	64	Present	Yes	No	No	No	No	No	#N/A	Yes	No TB findings	Not suspected	#N/A	#N/A	#N/A	#N/A	#N/A	#N/A	#N/A	#N/A
ip	Female	27	Present	Yes	No	Yes	No	Yes	No	No	No	No TB findings	Not suspected	#N/A	#N/A	#N/A	#N/A	#N/A	#N/A	#N/A	#N/A
ip	Male	41	Present	No	No	Yes	No	Yes	No	No	Yes	No TB findings	Not suspected	#N/A	#N/A	#N/A	#N/A	#N/A	#N/A	#N/A	#N/A
ip	Female	35	Present	No	Yes	No	No	No	No	No	No	No TB findings	Not suspected	#N/A	#N/A	#N/A	#N/A	#N/A	#N/A	#N/A	#N/A
ip	Female	77	Present	Yes	Yes	No	No	No	No	No	Yes	No TB findings	Not suspected	#N/A	#N/A	#N/A	#N/A	#N/A	#N/A	#N/A	#N/A
ip	Male	20	Present	Yes	No	No	No	No	No	No	Yes	No TB findings	Not suspected	#N/A	#N/A	#N/A	#N/A	#N/A	#N/A	#N/A	#N/A
ip	Female	34	Present	Yes	No	No	No	No	No	No	No	No TB findings	Not suspected	#N/A	#N/A	#N/A	#N/A	#N/A	#N/A	#N/A	#N/A
ip	Male	31	Present	Yes	No	No	No	No	No	No	Yes	No TB findings	Not suspected	#N/A	#N/A	#N/A	#N/A	#N/A	#N/A	#N/A	#N/A
ip	Female	21	None	No	No	No	No	No	No	No	No	No TB findings	Not suspected	#N/A	#N/A	#N/A	#N/A	#N/A	#N/A	#N/A	#N/A
ip	Female	51	None	No	No	No	No	No	No	No	No	No TB findings	Not suspected	#N/A	#N/A	#N/A	#N/A	#N/A	#N/A	#N/A	#N/A
ip	Female	46	Present	Yes	No	Yes	No	Yes	No	No	No	No TB findings	Not suspected	#N/A	#N/A	#N/A	#N/A	#N/A	#N/A	#N/A	#N/A
ip	Female	75	Present	Yes	No	No	No	No	No	No	No	No TB findings	Not suspected	#N/A	#N/A	#N/A	#N/A	#N/A	#N/A	#N/A	#N/A
ip	Male	67	Present	Yes	No	No	No	No	No	No	No	No TB findings	Not suspected	#N/A	#N/A	#N/A	#N/A	#N/A	#N/A	#N/A	#N/A
ip	Female	53	Present	Yes	No	No	No	No	No	No	#N/A	No TB findings	Not suspected	#N/A	#N/A	#N/A	#N/A	#N/A	#N/A	#N/A	#N/A
ip	Male	88	Present	Yes	No	No	No	No	No	No	Yes	No TB findings	Not suspected	#N/A	#N/A	#N/A	#N/A	#N/A	#N/A	#N/A	#N/A
ip	Male	55	Present	No	No	No	No	Yes	No	No	Yes	No TB findings	Not suspected	#N/A	#N/A	#N/A	#N/A	#N/A	#N/A	#N/A	#N/A
ip	Male	53	Present	Yes	Yes	No	No	No	Yes	No	No	No TB findings	Not suspected	#N/A	#N/A	#N/A	#N/A	#N/A	#N/A	#N/A	#N/A
ip	Male	40	Present	Yes	No	No	No	Yes	Yes	No	No	No TB findings	Not suspected	#N/A	#N/A	#N/A	#N/A	#N/A	#N/A	#N/A	#N/A
ip	Male	22	Present	No	No	Yes	No	No	No	No	Yes	No TB findings	Not suspected	#N/A	#N/A	#N/A	#N/A	#N/A	#N/A	#N/A	#N/A
ip	Female	68	Present	No	No	No	No	Yes	No	No	No	No TB findings	Not suspected	#N/A	#N/A	#N/A	#N/A	#N/A	#N/A	#N/A	#N/A
ip	Female	59	Present	Yes	No	Yes	No	Yes	No	No	No	No TB findings	Not suspected	#N/A	#N/A	#N/A	#N/A	#N/A	#N/A	#N/A	#N/A
ip	Male	75	Present	Yes	No	No	No	No	No	No	Yes	No TB findings	Not suspected	#N/A	#N/A	#N/A	#N/A	#N/A	#N/A	#N/A	#N/A
ip	Female	65	Present	Yes	Yes	Yes	No	No	No	No	No	No TB findings	Not suspected	#N/A	#N/A	#N/A	#N/A	#N/A	#N/A	#N/A	#N/A
ip	Female	22	Present	No	No	Yes	No	No	No	No	No	No TB findings	Not suspected	#N/A	#N/A	#N/A	#N/A	#N/A	#N/A	#N/A	#N/A
ip	Female	46	Present	Yes	No	No	No	No	No	No	Yes	No TB findings	Not suspected	#N/A	#N/A	#N/A	#N/A	#N/A	#N/A	#N/A	#N/A
ip	Male	36	Present	No	No	Yes	No	No	No	No	Yes	No TB findings	Not suspected	#N/A	#N/A	#N/A	#N/A	#N/A	#N/A	#N/A	#N/A
ip	Female	45	Present	Yes	No	Yes	No	Yes	No	No	No	No TB findings	Not suspected	#N/A	#N/A	#N/A	#N/A	#N/A	#N/A	#N/A	#N/A
ip	Female	28	Present	Yes	No	No	No	No	No	No	No	No TB findings	Not suspected	#N/A	#N/A	#N/A	#N/A	#N/A	#N/A	#N/A	#N/A
ip	Male	50	Present	Yes	No	Yes	No	No	No	No	Yes	No TB findings	Not suspected	#N/A	#N/A	#N/A	#N/A	#N/A	#N/A	#N/A	#N/A
ip	Female	33	Present	Yes	No	Yes	No	Yes	Yes	No	No	No TB findings	Not suspected	#N/A	#N/A	#N/A	#N/A	#N/A	#N/A	#N/A	#N/A
ip	Female	32	Present	Yes	Yes	Yes	No	Yes	No	No	No	No TB findings	Not suspected	#N/A	#N/A	#N/A	#N/A	#N/A	#N/A	#N/A	#N/A
ip	Female	49	Present	Yes	No	No	No	No	Yes	No	No	No TB findings	Not suspected	#N/A	#N/A	#N/A	#N/A	#N/A	#N/A	#N/A	#N/A
ip	Male	69	Present	Yes	No	No	No	No	No	No	Yes	No TB findings	Not suspected	#N/A	#N/A	#N/A	#N/A	#N/A	#N/A	#N/A	#N/A
ip	Male	66	Present	Yes	No	Yes	No	Yes	No	No	No	No TB findings	Not suspected	#N/A	#N/A	#N/A	#N/A	#N/A	#N/A	#N/A	#N/A
ip	Female	47	Present	Yes	No	Yes	No	No	No	No	Yes	No TB findings	Not suspected	#N/A	#N/A	#N/A	#N/A	#N/A	#N/A	#N/A	#N/A
ip	Male	40	Present	No	Yes	No	No	No	No	No	Yes	No TB findings	Not suspected	#N/A	#N/A	#N/A	#N/A	#N/A	#N/A	#N/A	#N/A
ip	Male	19	None	No	No	No	No	No	No	No	No	No TB findings	Not suspected	#N/A	#N/A	#N/A	#N/A	#N/A	#N/A	#N/A	#N/A
ip	Male	39	Present	No	No	No	No	No	No	No	Yes	No TB findings	Not suspected	#N/A	#N/A	#N/A	#N/A	#N/A	#N/A	#N/A	#N/A
ip	Female	22	Present	Yes	No	Yes	No	Yes	No	No	No	No TB findings	Not suspected	#N/A	#N/A	#N/A	#N/A	#N/A	#N/A	#N/A	#N/A
ip	Male	40	Present	Yes	No	No	No	No	No	No	Yes	No TB findings	Not suspected	#N/A	#N/A	#N/A	#N/A	#N/A	#N/A	#N/A	#N/A
ip	Female	42	Present	Yes	Yes	Yes	No	Yes	Yes	No	Yes	No TB findings	Not suspected	#N/A	#N/A	#N/A	#N/A	#N/A	#N/A	#N/A	#N/A
ip	Female	60	Present	Yes	Yes	No	No	Yes	No	No	No	No TB findings	Not suspected	#N/A	#N/A	#N/A	#N/A	#N/A	#N/A	#N/A	#N/A
ip	Female	41	Present	No	No	Yes	No	Yes	No	No	No	No TB findings	Not suspected	#N/A	#N/A	#N/A	#N/A	#N/A	#N/A	#N/A	#N/A
ip	Female	28	Present	Yes	No	Yes	No	Yes	Yes	No	No	No TB findings	Not suspected	#N/A	#N/A	#N/A	#N/A	#N/A	#N/A	#N/A	#N/A
ip	Female	79	Present	Yes	No	No	No	No	No	No	Yes	No TB findings	Not suspected	#N/A	#N/A	#N/A	#N/A	#N/A	#N/A	#N/A	#N/A
ip	Female	40	Present	Yes	Yes	Yes	No	Yes	No	No	Yes	No TB findings	Not suspected	#N/A	#N/A	#N/A	#N/A	#N/A	#N/A	#N/A	#N/A
ip	Female	37	Present	No	No	Yes	No	No	No	No	No	No TB findings	Not suspected	#N/A	#N/A	#N/A	#N/A	#N/A	#N/A	#N/A	#N/A
ip	Female	60	None	No	No	No	No	No	No	No	No	No TB findings	Not suspected	#N/A	#N/A	#N/A	#N/A	#N/A	#N/A	#N/A	#N/A
ip	Female	29	Present	No	No	No	No	Yes	No	No	No	No TB findings	Not suspected	#N/A	#N/A	#N/A	#N/A	#N/A	#N/A	#N/A	#N/A
ip	Male	41	Present	Yes	No	No	No	No	No	No	Yes	No TB findings	Not suspected	#N/A	#N/A	#N/A	#N/A	#N/A	#N/A	#N/A	#N/A
ip	Female	65	Present	Yes	No	Yes	No	Yes	No	No	Yes	No TB findings	Not suspected	#N/A	#N/A	#N/A	#N/A	#N/A	#N/A	#N/A	#N/A
ip	Female	39	Present	Yes	No	Yes	No	No	No	No	No	No TB findings	Not suspected	#N/A	#N/A	#N/A	#N/A	#N/A	#N/A	#N/A	#N/A
ip	Male	34	None	No	No	No	No	No	Yes	No	No	No TB findings	Not suspected	#N/A	#N/A	#N/A	#N/A	#N/A	#N/A	#N/A	#N/A
ip	Female	33	Present	Yes	No	No	No	No	No	No	#N/A	No TB findings	Not suspected	#N/A	#N/A	#N/A	#N/A	#N/A	#N/A	#N/A	#N/A
ip	Female	30	Present	No	No	Yes	No	No	No	No	No	No TB findings	Not suspected	#N/A	#N/A	#N/A	#N/A	#N/A	#N/A	#N/A	#N/A
ip	Female	28	Present	Yes	No	No	No	No	No	No	No	No TB findings	Not suspected	#N/A	#N/A	#N/A	#N/A	#N/A	#N/A	#N/A	#N/A
ip	Female	38	Present	Yes	No	No	No	Yes	No	No	No	No TB findings	Not suspected	#N/A	#N/A	#N/A	#N/A	#N/A	#N/A	#N/A	#N/A
ip	Male	38	Present	Yes	No	Yes	No	No	Yes	Yes	No	Inactive TB	Not suspected	#N/A	#N/A	#N/A	#N/A	#N/A	#N/A	#N/A	#N/A
ip	Male	35	Present	No	No	Yes	No	No	No	No	Yes	No TB findings	Not suspected	#N/A	#N/A	#N/A	#N/A	#N/A	#N/A	#N/A	#N/A
ip	Female	70	Present	Yes	No	Yes	No	Yes	Yes	No	No	No TB findings	Not suspected	#N/A	#N/A	#N/A	#N/A	#N/A	#N/A	#N/A	#N/A
ip	Female	28	Present	Yes	Yes	Yes	No	No	No	No	No	No TB findings	Not suspected	#N/A	#N/A	#N/A	#N/A	#N/A	#N/A	#N/A	#N/A
ip	Male	15	Present	Yes	No	Yes	No	Yes	Yes	No	No	No TB findings	Not suspected	#N/A	#N/A	#N/A	#N/A	#N/A	#N/A	#N/A	#N/A
ip	Male	15	Present	Yes	No	Yes	No	Yes	No	No	No	No TB findings	Not suspected	#N/A	#N/A	#N/A	#N/A	#N/A	#N/A	#N/A	#N/A
ip	Female	34	Present	No	No	No	No	Yes	No	No	No	No TB findings	Not suspected	#N/A	#N/A	#N/A	#N/A	#N/A	#N/A	#N/A	#N/A
ip	Female	50	Present	No	No	Yes	No	No	No	No	No	No TB findings	Not suspected	#N/A	#N/A	#N/A	#N/A	#N/A	#N/A	#N/A	#N/A
ip	Male	48	Present	No	No	No	No	No	No	No	No	No TB findings	Not suspected	#N/A	#N/A	#N/A	#N/A	#N/A	#N/A	#N/A	#N/A
ip	Female	64	Present	Yes	No	No	No	Yes	Yes	No	No	No TB findings	Not suspected	#N/A	#N/A	#N/A	#N/A	#N/A	#N/A	#N/A	#N/A
ip	Male	49	Present	Yes	Yes	Yes	No	Yes	Yes	No	No	No TB findings	Not suspected	#N/A	#N/A	#N/A	#N/A	#N/A	#N/A	#N/A	#N/A
ip	Male	59	Present	No	No	No	No	Yes	No	No	No	No TB findings	Not suspected	#N/A	#N/A	#N/A	#N/A	#N/A	#N/A	#N/A	#N/A
ip	Female	46	Present	No	No	No	No	No	No	No	No	No TB findings	Not suspected	#N/A	#N/A	#N/A	#N/A	#N/A	#N/A	#N/A	#N/A
ip	Female	20	Present	Yes	No	No	No	Yes	No	No	No	No TB findings	Not suspected	#N/A	#N/A	#N/A	#N/A	#N/A	#N/A	#N/A	#N/A
ip	Male	49	Present	Yes	No	Yes	No	No	No	No	No	No TB findings	Not suspected	#N/A	#N/A	#N/A	#N/A	#N/A	#N/A	#N/A	#N/A
ip	Female	54	Present	No	No	No	No	No	No	No	No	No TB findings	Not suspected	#N/A	#N/A	#N/A	#N/A	#N/A	#N/A	#N/A	#N/A
ip	Male	48	Present	Yes	Yes	No	No	No	No	No	Yes	No TB findings	Not suspected	#N/A	#N/A	#N/A	#N/A	#N/A	#N/A	#N/A	#N/A
ip	Male	17	Present	Yes	No	Yes	No	No	No	No	No	No TB findings	Not suspected	#N/A	#N/A	#N/A	#N/A	#N/A	#N/A	#N/A	#N/A
ip	Male	35	Present	Yes	No	No	No	No	No	No	Yes	No TB findings	Not suspected	#N/A	#N/A	#N/A	#N/A	#N/A	#N/A	#N/A	#N/A
ip	Female	65	Present	Yes	No	No	No	Yes	No	No	No	No TB findings	Not suspected	#N/A	#N/A	#N/A	#N/A	#N/A	#N/A	#N/A	#N/A
ip	Male	23	None	No	No	No	No	No	No	No	No	No TB findings	Not suspected	#N/A	#N/A	#N/A	#N/A	#N/A	#N/A	#N/A	#N/A
ip	Female	39	Present	Yes	No	No	No	No	Yes	No	No	No TB findings	Not suspected	#N/A	#N/A	#N/A	#N/A	#N/A	#N/A	#N/A	#N/A
ip	Female	38	Present	No	No	No	No	Yes	No	No	No	No TB findings	Not suspected	#N/A	#N/A	#N/A	#N/A	#N/A	#N/A	#N/A	#N/A
ip	Female	29	Present	No	No	No	No	No	No	No	No	No TB findings	Not suspected	#N/A	#N/A	#N/A	#N/A	#N/A	#N/A	#N/A	#N/A
ip	Female	60	Present	Yes	No	Yes	No	No	No	No	Yes	No TB findings	Not suspected	#N/A	#N/A	#N/A	#N/A	#N/A	#N/A	#N/A	#N/A
ip	Female	38	Present	No	Yes	No	No	No	No	No	No	No TB findings	Not suspected	#N/A	#N/A	#N/A	#N/A	#N/A	#N/A	#N/A	#N/A
ip	Female	26	Present	Yes	No	No	No	Yes	No	No	No	No TB findings	Not suspected	#N/A	#N/A	#N/A	#N/A	#N/A	#N/A	#N/A	#N/A
ip	Female	27	Present	Yes	No	No	No	No	Yes	No	No	No TB findings	Not suspected	#N/A	#N/A	#N/A	#N/A	#N/A	#N/A	#N/A	#N/A
ip	Male	39	Present	No	Yes	No	No	No	No	No	Yes	No TB findings	Not suspected	#N/A	#N/A	#N/A	#N/A	#N/A	#N/A	#N/A	#N/A
ip	Female	27	None	No	No	No	No	No	No	No	No	No TB findings	Not suspected	#N/A	#N/A	#N/A	#N/A	#N/A	#N/A	#N/A	#N/A
ip	Female	39	Present	No	No	No	No	No	Yes	No	No	No TB findings	Not suspected	#N/A	#N/A	#N/A	#N/A	#N/A	#N/A	#N/A	#N/A
ip	Female	27	Present	No	Yes	No	No	No	No	No	No	No TB findings	Not suspected	#N/A	#N/A	#N/A	#N/A	#N/A	#N/A	#N/A	#N/A
ip	Female	43	Present	No	Yes	Yes	No	No	No	No	No	No TB findings	Not suspected	#N/A	#N/A	#N/A	#N/A	#N/A	#N/A	#N/A	#N/A
ip	Female	44	Present	Yes	No	No	No	No	No	No	Yes	No TB findings	Not suspected	#N/A	#N/A	#N/A	#N/A	#N/A	#N/A	#N/A	#N/A
ip	Female	40	Present	No	No	Yes	No	Yes	Yes	No	No	No TB findings	Not suspected	#N/A	#N/A	#N/A	#N/A	#N/A	#N/A	#N/A	#N/A
ip	Female	23	Present	Yes	No	No	No	No	No	No	Yes	No TB findings	Not suspected	#N/A	#N/A	#N/A	#N/A	#N/A	#N/A	#N/A	#N/A
ip	Female	48	Present	No	No	No	No	No	No	No	No	No TB findings	Not suspected	#N/A	#N/A	#N/A	#N/A	#N/A	#N/A	#N/A	#N/A
ip	Female	44	Present	Yes	No	No	No	Yes	No	No	No	No TB findings	Not suspected	#N/A	#N/A	#N/A	#N/A	#N/A	#N/A	#N/A	#N/A
ip	Female	24	Present	No	Yes	No	No	No	Yes	No	No	No TB findings	Not suspected	#N/A	#N/A	#N/A	#N/A	#N/A	#N/A	#N/A	#N/A
ip	Female	42	Present	Yes	No	No	No	No	No	No	No	No TB findings	Not suspected	#N/A	#N/A	#N/A	#N/A	#N/A	#N/A	#N/A	#N/A
ip	Male	53	Present	Yes	No	Yes	No	Yes	No	No	Yes	No TB findings	Not suspected	#N/A	#N/A	#N/A	#N/A	#N/A	#N/A	#N/A	#N/A
ip	Female	70	Present	No	No	No	No	No	No	No	No	No TB findings	Not suspected	#N/A	#N/A	#N/A	#N/A	#N/A	#N/A	#N/A	#N/A
ip	Female	42	Present	Yes	No	Yes	No	No	No	No	No	No TB findings	Not suspected	#N/A	#N/A	#N/A	#N/A	#N/A	#N/A	#N/A	#N/A
ip	Female	50	Present	No	No	No	No	No	No	No	No	No TB findings	Not suspected	#N/A	#N/A	#N/A	#N/A	#N/A	#N/A	#N/A	#N/A
ip	Female	42	Present	No	No	No	No	No	Yes	No	No	No TB findings	Not suspected	#N/A	#N/A	#N/A	#N/A	#N/A	#N/A	#N/A	#N/A
ip	Female	33	Present	Yes	No	No	No	No	No	No	No	No TB findings	Not suspected	#N/A	#N/A	#N/A	#N/A	#N/A	#N/A	#N/A	#N/A
ip	Male	64	Present	No	No	No	No	No	No	Yes	No	No TB findings	Not suspected	#N/A	#N/A	#N/A	#N/A	#N/A	#N/A	#N/A	#N/A
ip	Female	42	Present	No	No	No	No	No	No	No	Yes	No TB findings	Not suspected	#N/A	#N/A	#N/A	#N/A	#N/A	#N/A	#N/A	#N/A
ip	Female	57	Present	Yes	Yes	Yes	No	Yes	No	No	Yes	No TB findings	Not suspected	#N/A	#N/A	#N/A	#N/A	#N/A	#N/A	#N/A	#N/A
ip	Male	84	Present	Yes	No	No	No	No	No	No	Yes	No TB findings	Not suspected	#N/A	#N/A	#N/A	#N/A	#N/A	#N/A	#N/A	#N/A
ip	Female	28	Present	No	No	No	No	No	Yes	No	No	No TB findings	Not suspected	#N/A	#N/A	#N/A	#N/A	#N/A	#N/A	#N/A	#N/A
ip	Female	62	Present	Yes	No	No	No	Yes	No	No	No	No TB findings	Not suspected	#N/A	#N/A	#N/A	#N/A	#N/A	#N/A	#N/A	#N/A
ip	Female	39	Present	No	No	No	No	Yes	Yes	No	No	No TB findings	Not suspected	#N/A	#N/A	#N/A	#N/A	#N/A	#N/A	#N/A	#N/A
ip	Female	27	Present	Yes	No	Yes	No	Yes	Yes	No	No	No TB findings	Not suspected	#N/A	#N/A	#N/A	#N/A	#N/A	#N/A	#N/A	#N/A
ip	Female	54	Present	Yes	No	No	No	No	No	No	No	No TB findings	Not suspected	#N/A	#N/A	#N/A	#N/A	#N/A	#N/A	#N/A	#N/A
ip	Female	70	None	No	No	No	No	No	No	No	No	No TB findings	Not suspected	#N/A	#N/A	#N/A	#N/A	#N/A	#N/A	#N/A	#N/A
ip	Female	80	Present	Yes	Yes	Yes	No	No	No	No	No	No TB findings	Not suspected	#N/A	#N/A	#N/A	#N/A	#N/A	#N/A	#N/A	#N/A
ip	Female	63	Present	Yes	No	Yes	No	Yes	Yes	No	Yes	No TB findings	Not suspected	#N/A	#N/A	#N/A	#N/A	#N/A	#N/A	#N/A	#N/A
ip	Female	64	Present	Yes	No	No	No	No	No	No	No	No TB findings	Not suspected	#N/A	#N/A	#N/A	#N/A	#N/A	#N/A	#N/A	#N/A
ip	Male	35	Present	Yes	No	No	No	No	No	No	Yes	No TB findings	Not suspected	#N/A	#N/A	#N/A	#N/A	#N/A	#N/A	#N/A	#N/A
ip	Female	54	Present	Yes	No	Yes	No	No	No	No	No	No TB findings	Not suspected	#N/A	#N/A	#N/A	#N/A	#N/A	#N/A	#N/A	#N/A
ip	Male	46	Present	Yes	No	No	No	No	Yes	No	Yes	No TB findings	Not suspected	#N/A	#N/A	#N/A	#N/A	#N/A	#N/A	#N/A	#N/A
ip	Female	75	Present	Yes	No	No	No	No	No	No	Yes	No TB findings	Not suspected	#N/A	#N/A	#N/A	#N/A	#N/A	#N/A	#N/A	#N/A
ip	Male	39	None	No	No	No	No	No	Yes	No	Yes	No TB findings	Not suspected	#N/A	#N/A	#N/A	#N/A	#N/A	#N/A	#N/A	#N/A
ip	Female	40	Present	No	No	No	No	No	Yes	No	No	No TB findings	Not suspected	#N/A	#N/A	#N/A	#N/A	#N/A	#N/A	#N/A	#N/A
ip	Female	69	None	No	No	No	No	No	Yes	No	No	No TB findings	Not suspected	#N/A	#N/A	#N/A	#N/A	#N/A	#N/A	#N/A	#N/A
ip	Male	45	Present	Yes	No	Yes	No	Yes	No	No	No	No TB findings	Not suspected	#N/A	#N/A	#N/A	#N/A	#N/A	#N/A	#N/A	#N/A
ip	Male	64	Present	Yes	No	No	No	No	No	No	Yes	No TB findings	Not suspected	#N/A	#N/A	#N/A	#N/A	#N/A	#N/A	#N/A	#N/A
ip	Male	65	Present	Yes	No	No	No	No	Yes	No	Yes	No TB findings	Not suspected	#N/A	#N/A	#N/A	#N/A	#N/A	#N/A	#N/A	#N/A
ip	Female	66	Present	No	Yes	No	No	No	No	No	No	No TB findings	Not suspected	#N/A	#N/A	#N/A	#N/A	#N/A	#N/A	#N/A	#N/A
ip	Female	30	Present	Yes	No	No	No	Yes	Yes	No	Yes	No TB findings	Not suspected	#N/A	#N/A	#N/A	#N/A	#N/A	#N/A	#N/A	#N/A
ip	Female	41	Present	Yes	Yes	Yes	No	Yes	Yes	No	No	No TB findings	Not suspected	#N/A	#N/A	#N/A	#N/A	#N/A	#N/A	#N/A	#N/A
ip	Female	59	Present	Yes	No	Yes	No	Yes	No	No	No	No TB findings	Not suspected	#N/A	#N/A	#N/A	#N/A	#N/A	#N/A	#N/A	#N/A
ip	Male	68	Present	Yes	No	No	No	No	No	No	Yes	No TB findings	Not suspected	#N/A	#N/A	#N/A	#N/A	#N/A	#N/A	#N/A	#N/A
ip	Female	50	Present	No	No	No	No	No	No	No	No	No TB findings	Not suspected	#N/A	#N/A	#N/A	#N/A	#N/A	#N/A	#N/A	#N/A
ip	Female	32	Present	No	No	No	No	Yes	No	No	No	No TB findings	Not suspected	#N/A	#N/A	#N/A	#N/A	#N/A	#N/A	#N/A	#N/A
ip	Female	48	Present	Yes	No	No	No	No	Yes	No	No	No TB findings	Not suspected	#N/A	#N/A	#N/A	#N/A	#N/A	#N/A	#N/A	#N/A
ip	Male	72	Present	Yes	No	No	No	No	No	No	No	No TB findings	Not suspected	#N/A	#N/A	#N/A	#N/A	#N/A	#N/A	#N/A	#N/A
ip	Female	28	Present	Yes	No	No	No	No	No	No	No	No TB findings	Not suspected	#N/A	#N/A	#N/A	#N/A	#N/A	#N/A	#N/A	#N/A
ip	Female	26	Present	Yes	No	No	No	Yes	Yes	No	No	No TB findings	Not suspected	#N/A	#N/A	#N/A	#N/A	#N/A	#N/A	#N/A	#N/A
ip	Female	52	None	No	No	No	No	No	No	Yes	No	Inactive TB	Not suspected	#N/A	#N/A	#N/A	#N/A	#N/A	#N/A	#N/A	#N/A
ip	Female	60	Present	Yes	No	No	No	No	No	No	No	No TB findings	Not suspected	#N/A	#N/A	#N/A	#N/A	#N/A	#N/A	#N/A	#N/A
ip	Female	46	Present	Yes	No	Yes	No	No	Yes	Yes	No	Inactive TB	Not suspected	#N/A	#N/A	#N/A	#N/A	#N/A	#N/A	#N/A	#N/A
ip	Male	92	Present	Yes	Yes	No	No	No	Yes	No	No	No TB findings	Not suspected	#N/A	#N/A	#N/A	#N/A	#N/A	#N/A	#N/A	#N/A
ip	Male	50	Present	No	No	Yes	No	No	No	No	Yes	No TB findings	Not suspected	#N/A	#N/A	#N/A	#N/A	#N/A	#N/A	#N/A	#N/A
ip	Female	66	Present	No	No	Yes	No	No	No	No	No	No TB findings	Not suspected	#N/A	#N/A	#N/A	#N/A	#N/A	#N/A	#N/A	#N/A
ip	Female	27	Present	Yes	No	Yes	No	No	Yes	No	No	No TB findings	Not suspected	#N/A	#N/A	#N/A	#N/A	#N/A	#N/A	#N/A	#N/A
ip	Female	27	Present	No	No	No	No	No	Yes	No	No	No TB findings	Not suspected	#N/A	#N/A	#N/A	#N/A	#N/A	#N/A	#N/A	#N/A
ip	Female	45	None	No	No	No	No	No	No	No	No	No TB findings	Not suspected	#N/A	#N/A	#N/A	#N/A	#N/A	#N/A	#N/A	#N/A
ip	Female	30	Present	No	No	No	No	No	No	No	No	No TB findings	Not suspected	#N/A	#N/A	#N/A	#N/A	#N/A	#N/A	#N/A	#N/A
ip	Male	16	Present	Yes	Yes	No	No	No	No	No	No	No TB findings	Not suspected	#N/A	#N/A	#N/A	#N/A	#N/A	#N/A	#N/A	#N/A
ip	Male	72	Present	Yes	No	No	No	Yes	No	No	No	No TB findings	Not suspected	#N/A	#N/A	#N/A	#N/A	#N/A	#N/A	#N/A	#N/A
ip	Male	65	Present	Yes	No	No	No	No	Yes	No	Yes	No TB findings	Not suspected	#N/A	#N/A	#N/A	#N/A	#N/A	#N/A	#N/A	#N/A
ip	Female	63	Present	Yes	No	No	No	Yes	No	No	Yes	No TB findings	Not suspected	#N/A	#N/A	#N/A	#N/A	#N/A	#N/A	#N/A	#N/A
ip	Female	65	Present	Yes	No	Yes	No	No	No	No	No	No TB findings	Not suspected	#N/A	#N/A	#N/A	#N/A	#N/A	#N/A	#N/A	#N/A
ip	Female	23	Present	Yes	No	No	No	Yes	No	No	No	No TB findings	Not suspected	#N/A	#N/A	#N/A	#N/A	#N/A	#N/A	#N/A	#N/A
ip	Female	53	Present	No	No	No	No	No	No	No	No	No TB findings	Not suspected	#N/A	#N/A	#N/A	#N/A	#N/A	#N/A	#N/A	#N/A
ip	Female	53	Present	No	No	Yes	No	Yes	No	No	No	No TB findings	Not suspected	#N/A	#N/A	#N/A	#N/A	#N/A	#N/A	#N/A	#N/A
ip	Female	60	Present	No	No	No	No	No	Yes	No	No	No TB findings	Not suspected	#N/A	#N/A	#N/A	#N/A	#N/A	#N/A	#N/A	#N/A
ip	Male	77	Present	Yes	Yes	Yes	No	No	No	No	No	No TB findings	Not suspected	#N/A	#N/A	#N/A	#N/A	#N/A	#N/A	#N/A	#N/A
ip	Female	20	Present	No	Yes	No	No	No	No	No	No	No TB findings	Not suspected	#N/A	#N/A	#N/A	#N/A	#N/A	#N/A	#N/A	#N/A
ip	Female	45	Present	Yes	No	Yes	No	Yes	No	No	No	No TB findings	Not suspected	#N/A	#N/A	#N/A	#N/A	#N/A	#N/A	#N/A	#N/A
ip	Female	50	Present	Yes	No	Yes	No	No	Yes	No	No	No TB findings	Not suspected	#N/A	#N/A	#N/A	#N/A	#N/A	#N/A	#N/A	#N/A
ip	Female	59	None	No	No	No	No	No	No	No	No	No TB findings	Not suspected	#N/A	#N/A	#N/A	#N/A	#N/A	#N/A	#N/A	#N/A
ip	Male	62	Present	No	No	No	No	Yes	No	No	No	No TB findings	Not suspected	#N/A	#N/A	#N/A	#N/A	#N/A	#N/A	#N/A	#N/A
ip	Female	37	Present	Yes	No	No	No	No	No	No	No	No TB findings	Not suspected	#N/A	#N/A	#N/A	#N/A	#N/A	#N/A	#N/A	#N/A
ip	Female	51	Present	Yes	No	Yes	No	Yes	Yes	No	No	No TB findings	Not suspected	#N/A	#N/A	#N/A	#N/A	#N/A	#N/A	#N/A	#N/A
ip	Female	23	Present	No	No	No	No	No	No	No	No	No TB findings	Not suspected	#N/A	#N/A	#N/A	#N/A	#N/A	#N/A	#N/A	#N/A
ip	Female	42	Present	No	No	No	No	No	No	No	No	No TB findings	Not suspected	#N/A	#N/A	#N/A	#N/A	#N/A	#N/A	#N/A	#N/A
ip	Male	47	None	No	No	No	No	No	Yes	No	Yes	No TB findings	Not suspected	#N/A	#N/A	#N/A	#N/A	#N/A	#N/A	#N/A	#N/A
ip	Female	16	Present	No	No	No	No	No	No	No	No	No TB findings	Not suspected	#N/A	#N/A	#N/A	#N/A	#N/A	#N/A	#N/A	#N/A
ip	Female	16	Present	Yes	No	No	No	Yes	Yes	No	No	No TB findings	Not suspected	#N/A	#N/A	#N/A	#N/A	#N/A	#N/A	#N/A	#N/A
ip	Male	20	None	No	No	No	No	No	Yes	Yes	No	No TB findings	Not suspected	#N/A	#N/A	#N/A	#N/A	#N/A	#N/A	#N/A	#N/A
ip	Female	21	Present	No	No	No	No	No	No	No	No	No TB findings	Not suspected	#N/A	#N/A	#N/A	#N/A	#N/A	#N/A	#N/A	#N/A
ip	Female	20	Present	Yes	No	No	No	No	Yes	No	No	No TB findings	Not suspected	#N/A	#N/A	#N/A	#N/A	#N/A	#N/A	#N/A	#N/A
ip	Female	31	Present	No	No	No	No	Yes	Yes	No	No	No TB findings	Not suspected	#N/A	#N/A	#N/A	#N/A	#N/A	#N/A	#N/A	#N/A
ip	Male	23	Present	No	No	Yes	No	No	No	No	No	No TB findings	Not suspected	#N/A	#N/A	#N/A	#N/A	#N/A	#N/A	#N/A	#N/A
ip	Female	15	Present	No	No	Yes	No	No	No	No	No	No TB findings	Not suspected	#N/A	#N/A	#N/A	#N/A	#N/A	#N/A	#N/A	#N/A
ip	Male	40	Present	Yes	No	No	No	Yes	Yes	No	Yes	No TB findings	Not suspected	#N/A	#N/A	#N/A	#N/A	#N/A	#N/A	#N/A	#N/A
ip	Female	50	Present	No	No	No	No	No	Yes	No	Yes	No TB findings	Not suspected	#N/A	#N/A	#N/A	#N/A	#N/A	#N/A	#N/A	#N/A
ip	Female	18	Present	No	No	No	No	No	No	No	No	No TB findings	Not suspected	#N/A	#N/A	#N/A	#N/A	#N/A	#N/A	#N/A	#N/A
ip	Male	63	Present	Yes	No	No	No	Yes	No	No	No	No TB findings	Not suspected	#N/A	#N/A	#N/A	#N/A	#N/A	#N/A	#N/A	#N/A
ip	Female	60	Present	Yes	Yes	No	No	No	No	No	No	No TB findings	Not suspected	#N/A	#N/A	#N/A	#N/A	#N/A	#N/A	#N/A	#N/A
ip	Male	30	Present	Yes	No	No	No	No	No	No	Yes	No TB findings	Not suspected	#N/A	#N/A	#N/A	#N/A	#N/A	#N/A	#N/A	#N/A
ip	Male	24	Present	No	No	No	No	Yes	No	No	No	No TB findings	Not suspected	#N/A	#N/A	#N/A	#N/A	#N/A	#N/A	#N/A	#N/A
ip	Female	47	Present	No	No	No	No	No	No	No	No	No TB findings	Not suspected	#N/A	#N/A	#N/A	#N/A	#N/A	#N/A	#N/A	#N/A
ip	Female	46	Present	Yes	No	Yes	No	No	Yes	Yes	No	No TB findings	Not suspected	#N/A	#N/A	#N/A	#N/A	#N/A	#N/A	#N/A	#N/A
ip	Female	66	Present	No	No	No	No	No	No	No	No	No TB findings	Not suspected	#N/A	#N/A	#N/A	#N/A	#N/A	#N/A	#N/A	#N/A
ip	Female	47	Present	No	Yes	Yes	No	No	No	No	No	No TB findings	Not suspected	#N/A	#N/A	#N/A	#N/A	#N/A	#N/A	#N/A	#N/A
ip	Female	62	Present	No	Yes	No	No	No	No	No	No	No TB findings	Not suspected	#N/A	#N/A	#N/A	#N/A	#N/A	#N/A	#N/A	#N/A
ip	Female	38	None	No	No	No	No	No	Yes	No	Yes	No TB findings	Not suspected	#N/A	#N/A	#N/A	#N/A	#N/A	#N/A	#N/A	#N/A
ip	Male	15	None	No	No	No	No	No	Yes	No	No	No TB findings	Not suspected	#N/A	#N/A	#N/A	#N/A	#N/A	#N/A	#N/A	#N/A
ip	Female	33	Present	No	No	No	No	No	No	No	No	No TB findings	Not suspected	#N/A	#N/A	#N/A	#N/A	#N/A	#N/A	#N/A	#N/A
ip	Male	79	Present	No	No	No	No	No	No	No	No	No TB findings	Not suspected	#N/A	#N/A	#N/A	#N/A	#N/A	#N/A	#N/A	#N/A
ip	Male	49	None	No	No	No	No	No	No	No	No	No TB findings	Not suspected	#N/A	#N/A	#N/A	#N/A	#N/A	#N/A	#N/A	#N/A
ip	Female	38	Present	No	No	No	No	No	No	No	No	No TB findings	Not suspected	#N/A	#N/A	#N/A	#N/A	#N/A	#N/A	#N/A	#N/A
ip	Female	42	Present	Yes	No	Yes	No	Yes	Yes	No	No	No TB findings	Not suspected	#N/A	#N/A	#N/A	#N/A	#N/A	#N/A	#N/A	#N/A
ip	Female	16	Present	No	No	No	No	No	No	No	No	No TB findings	Not suspected	#N/A	#N/A	#N/A	#N/A	#N/A	#N/A	#N/A	#N/A
ip	Male	21	Present	Yes	No	No	No	No	Yes	No	No	No TB findings	Not suspected	#N/A	#N/A	#N/A	#N/A	#N/A	#N/A	#N/A	#N/A
ip	Female	32	Present	Yes	No	No	No	No	Yes	No	No	No TB findings	Not suspected	#N/A	#N/A	#N/A	#N/A	#N/A	#N/A	#N/A	#N/A
ip	Female	70	Present	No	No	No	No	Yes	No	No	No	No TB findings	Not suspected	#N/A	#N/A	#N/A	#N/A	#N/A	#N/A	#N/A	#N/A
ip	Female	60	Present	Yes	No	No	No	No	No	No	No	No TB findings	Not suspected	#N/A	#N/A	#N/A	#N/A	#N/A	#N/A	#N/A	#N/A
ip	Male	64	Present	Yes	No	No	No	No	No	No	Yes	No TB findings	Not suspected	#N/A	#N/A	#N/A	#N/A	#N/A	#N/A	#N/A	#N/A
ip	Female	63	Present	Yes	No	No	No	No	No	Yes	No	Inactive TB	Not suspected	#N/A	#N/A	#N/A	#N/A	#N/A	#N/A	#N/A	#N/A
ip	Female	31	Present	Yes	No	No	No	No	No	No	No	No TB findings	Not suspected	#N/A	#N/A	#N/A	#N/A	#N/A	#N/A	#N/A	#N/A
ip	Male	80	Present	Yes	No	No	No	No	No	No	No	No TB findings	Not suspected	#N/A	#N/A	#N/A	#N/A	#N/A	#N/A	#N/A	#N/A
ip	Male	50	Present	Yes	No	No	No	No	No	No	Yes	No TB findings	Not suspected	#N/A	#N/A	#N/A	#N/A	#N/A	#N/A	#N/A	#N/A
ip	Male	49	Present	Yes	No	Yes	No	No	No	No	Yes	No TB findings	Not suspected	#N/A	#N/A	#N/A	#N/A	#N/A	#N/A	#N/A	#N/A
ip	Female	72	Present	Yes	Yes	No	No	No	No	No	No	No TB findings	Not suspected	#N/A	#N/A	#N/A	#N/A	#N/A	#N/A	#N/A	#N/A
ip	Female	23	Present	Yes	No	No	No	No	No	No	Yes	No TB findings	Not suspected	#N/A	#N/A	#N/A	#N/A	#N/A	#N/A	#N/A	#N/A
ip	Female	72	None	No	No	No	No	No	No	No	Yes	No TB findings	Not suspected	#N/A	#N/A	#N/A	#N/A	#N/A	#N/A	#N/A	#N/A
ip	Male	65	Present	Yes	No	No	No	No	No	No	No	No TB findings	Not suspected	#N/A	#N/A	#N/A	#N/A	#N/A	#N/A	#N/A	#N/A
ip	Male	61	Present	Yes	No	No	No	No	No	No	Yes	No TB findings	Not suspected	#N/A	#N/A	#N/A	#N/A	#N/A	#N/A	#N/A	#N/A
ip	Female	61	None	No	No	No	No	No	No	No	No	No TB findings	Not suspected	#N/A	#N/A	#N/A	#N/A	#N/A	#N/A	#N/A	#N/A
ip	Female	44	Present	No	No	No	No	Yes	Yes	No	No	No TB findings	Not suspected	#N/A	#N/A	#N/A	#N/A	#N/A	#N/A	#N/A	#N/A
ip	Female	29	Present	Yes	No	No	No	No	No	No	No	No TB findings	Not suspected	#N/A	#N/A	#N/A	#N/A	#N/A	#N/A	#N/A	#N/A
ip	Female	54	Present	No	No	No	No	No	No	No	No	No TB findings	Not suspected	#N/A	#N/A	#N/A	#N/A	#N/A	#N/A	#N/A	#N/A
ip	Female	62	Present	Yes	No	No	No	No	Yes	No	No	No TB findings	Not suspected	#N/A	#N/A	#N/A	#N/A	#N/A	#N/A	#N/A	#N/A
ip	Male	58	Present	Yes	No	No	No	Yes	No	Yes	Yes	Inactive TB	Not suspected	#N/A	#N/A	#N/A	#N/A	#N/A	#N/A	#N/A	#N/A
ip	Female	64	Present	Yes	No	No	No	No	No	No	Yes	No TB findings	Not suspected	#N/A	#N/A	#N/A	#N/A	#N/A	#N/A	#N/A	#N/A
ip	Female	29	Present	Yes	No	No	No	No	No	No	No	No TB findings	Not suspected	#N/A	#N/A	#N/A	#N/A	#N/A	#N/A	#N/A	#N/A
ip	Female	23	Present	No	No	No	No	Yes	No	No	No	No TB findings	Not suspected	#N/A	#N/A	#N/A	#N/A	#N/A	#N/A	#N/A	#N/A
ip	Female	51	None	No	No	No	No	No	No	No	No	No TB findings	Not suspected	#N/A	#N/A	#N/A	#N/A	#N/A	#N/A	#N/A	#N/A
ip	Male	67	Present	Yes	No	No	No	No	No	Yes	No	Inactive TB	Not suspected	#N/A	#N/A	#N/A	#N/A	#N/A	#N/A	#N/A	#N/A
ip	Female	64	Present	Yes	No	No	No	No	No	Yes	No	Inactive TB	Not suspected	#N/A	#N/A	#N/A	#N/A	#N/A	#N/A	#N/A	#N/A
ip	Male	58	None	No	No	No	No	No	No	No	No	No TB findings	Not suspected	#N/A	#N/A	#N/A	#N/A	#N/A	#N/A	#N/A	#N/A
ip	Male	73	None	No	No	No	No	No	No	No	Yes	No TB findings	Not suspected	#N/A	#N/A	#N/A	#N/A	#N/A	#N/A	#N/A	#N/A
ip	Female	33	Present	Yes	No	No	No	No	No	No	No	No TB findings	Not suspected	#N/A	#N/A	#N/A	#N/A	#N/A	#N/A	#N/A	#N/A
ip	Female	58	Present	Yes	No	No	No	No	No	No	No	No TB findings	Not suspected	#N/A	#N/A	#N/A	#N/A	#N/A	#N/A	#N/A	#N/A
ip	Female	39	Present	Yes	No	No	No	No	No	No	No	No TB findings	Not suspected	#N/A	#N/A	#N/A	#N/A	#N/A	#N/A	#N/A	#N/A
ip	Male	35	Present	Yes	No	No	No	No	No	No	No	No TB findings	Not suspected	#N/A	#N/A	#N/A	#N/A	#N/A	#N/A	#N/A	#N/A
ip	Female	72	Present	Yes	No	No	No	No	Yes	No	No	No TB findings	Not suspected	#N/A	#N/A	#N/A	#N/A	#N/A	#N/A	#N/A	#N/A
ip	Male	50	Present	Yes	No	No	No	No	No	No	Yes	Active TB	Suspected	Negative	Positive	xp.pos	LTFU	Susceptible	Smear − Xpert +	xp.pos	bac.pos
ip	Male	75	Present	No	No	No	No	No	No	No	#N/A	TB activity undetermined	Suspected	Negative	Positive	xp.pos	C	Susceptible	Smear − Xpert +	xp.pos	bac.pos
ip	Female	59	Present	Yes	Yes	No	No	No	No	No	#N/A	TB activity undetermined	Suspected	Negative	Positive	xp.pos	C	Susceptible	Smear − Xpert +	xp.pos	bac.pos
ip	Female	38	Present	Yes	No	No	No	Yes	Yes	Yes	#N/A	TB activity undetermined	Suspected	Negative	Positive	xp.pos	CT	Resistant	Smear − Xpert +	xp.pos	bac.pos
ip	Male	32	Present	Yes	Yes	No	Yes	No	No	No	#N/A	Active TB	Suspected	Negative	Positive	xp.pos	C	Susceptible	Smear − Xpert +	xp.pos	bac.pos
ip	Female	17	Present	Yes	Yes	No	No	Yes	No	No	#N/A	TB activity undetermined	Suspected	Positive	Positive	sm.pos	C	Susceptible	Smear + Xpert +	sm.pos	bac.pos
ip	Male	36	Present	Yes	Yes	No	No	No	No	No	#N/A	TB activity undetermined	Suspected	Negative	Positive	xp.pos	LTFU	Susceptible	Smear − Xpert +	xp.pos	bac.pos
ip	Male	61	Present	Yes	Yes	No	No	No	No	No	#N/A	No TB findings	Not suspected	#N/A	#N/A	#N/A	#N/A	#N/A	#N/A	#N/A	#N/A
ip	Female	60	Present	No	No	No	No	No	No	No	#N/A	No TB findings	Not suspected	#N/A	#N/A	#N/A	#N/A	#N/A	#N/A	#N/A	#N/A
ip	Male	37	Present	Yes	No	No	No	No	No	Yes	#N/A	TB activity undetermined	Suspected	Positive	Positive	sm.pos	C	Susceptible	Smear + Xpert +	sm.pos	bac.pos
ip	Male	56	Present	Yes	Yes	No	No	Yes	Yes	Yes	#N/A	TB activity undetermined	Suspected	Negative	Positive	xp.pos	#N/A	Resistant	Smear − Xpert +	xp.pos	bac.pos
ip	Female	42	Present	Yes	No	No	No	Yes	No	No	#N/A	No TB findings	Not suspected	#N/A	#N/A	#N/A	#N/A	#N/A	#N/A	#N/A	#N/A
ip	Female	77	Present	Yes	No	No	No	No	No	No	#N/A	No TB findings	Not suspected	#N/A	#N/A	#N/A	#N/A	#N/A	#N/A	#N/A	#N/A
ip	Female	45	Present	Yes	No	No	No	No	No	No	#N/A	No TB findings	Not suspected	#N/A	#N/A	#N/A	#N/A	#N/A	#N/A	#N/A	#N/A
ip	Female	64	Present	Yes	No	No	No	No	No	No	#N/A	No TB findings	Not suspected	#N/A	#N/A	#N/A	#N/A	#N/A	#N/A	#N/A	#N/A
ip	Female	41	Present	Yes	No	No	No	No	No	No	#N/A	No TB findings	Not suspected	#N/A	#N/A	#N/A	#N/A	#N/A	#N/A	#N/A	#N/A
ip	Female	32	Present	No	No	No	No	No	No	No	#N/A	No TB findings	Not suspected	#N/A	#N/A	#N/A	#N/A	#N/A	#N/A	#N/A	#N/A
ip	Female	52	Present	Yes	No	Yes	No	Yes	No	No	#N/A	No TB findings	Not suspected	#N/A	#N/A	#N/A	#N/A	#N/A	#N/A	#N/A	#N/A
ip	Female	84	Present	Yes	No	No	No	Yes	No	No	#N/A	No TB findings	Not suspected	#N/A	#N/A	#N/A	#N/A	#N/A	#N/A	#N/A	#N/A
ip	Male	35	Present	Yes	No	Yes	No	Yes	No	No	#N/A	No TB findings	Not suspected	#N/A	#N/A	#N/A	#N/A	#N/A	#N/A	#N/A	#N/A
ip	Male	55	Present	Yes	No	Yes	No	Yes	No	No	#N/A	Active TB	Suspected	Positive	Positive	sm.pos	C	Susceptible	Smear + Xpert +	sm.pos	bac.pos
ip	Female	83	Present	Yes	No	Yes	No	Yes	No	No	#N/A	No TB findings	Not suspected	#N/A	#N/A	#N/A	#N/A	#N/A	#N/A	#N/A	#N/A
ip	Female	45	None	No	No	No	No	No	No	No	#N/A	No TB findings	Not suspected	#N/A	#N/A	#N/A	#N/A	#N/A	#N/A	#N/A	#N/A
ip	Female	80	Present	Yes	Yes	Yes	No	Yes	No	Yes	#N/A	Inactive TB	Not suspected	#N/A	#N/A	#N/A	#N/A	#N/A	#N/A	#N/A	#N/A
ip	Male	47	Present	Yes	Yes	Yes	No	Yes	No	No	#N/A	No TB findings	Not suspected	#N/A	#N/A	#N/A	#N/A	#N/A	#N/A	#N/A	#N/A
ip	Male	60	Present	Yes	No	Yes	No	Yes	No	No	#N/A	TB activity undetermined	Suspected	Negative	Positive	xp.pos	D	Susceptible	Smear − Xpert +	xp.pos	bac.pos
ip	Male	66	Present	Yes	No	No	No	No	No	No	#N/A	No TB findings	Not suspected	#N/A	#N/A	#N/A	#N/A	#N/A	#N/A	#N/A	#N/A
ip	Female	27	Present	Yes	No	No	No	No	No	No	#N/A	No TB findings	Not suspected	#N/A	#N/A	#N/A	#N/A	#N/A	#N/A	#N/A	#N/A
ip	Female	21	Present	Yes	Yes	No	No	No	No	No	#N/A	No TB findings	Not suspected	#N/A	#N/A	#N/A	#N/A	#N/A	#N/A	#N/A	#N/A
ip	Female	41	Present	Yes	No	No	No	No	No	No	#N/A	No TB findings	Not suspected	#N/A	#N/A	#N/A	#N/A	#N/A	#N/A	#N/A	#N/A
ip	Female	40	Present	Yes	No	No	No	No	No	No	#N/A	No TB findings	Not suspected	#N/A	#N/A	#N/A	#N/A	#N/A	#N/A	#N/A	#N/A
ip	Female	75	Present	Yes	No	No	No	Yes	No	No	#N/A	No TB findings	Not suspected	#N/A	#N/A	#N/A	#N/A	#N/A	#N/A	#N/A	#N/A
ip	Male	36	Present	Yes	No	No	No	No	No	No	#N/A	No TB findings	Not suspected	#N/A	#N/A	#N/A	#N/A	#N/A	#N/A	#N/A	#N/A
ip	Female	32	Present	Yes	No	No	No	No	No	No	#N/A	No TB findings	Not suspected	#N/A	#N/A	#N/A	#N/A	#N/A	#N/A	#N/A	#N/A
ip	Female	70	Present	Yes	No	No	No	No	No	No	#N/A	No TB findings	Not suspected	#N/A	#N/A	#N/A	#N/A	#N/A	#N/A	#N/A	#N/A
ip	Female	48	Present	Yes	Yes	No	No	No	No	No	#N/A	No TB findings	Not suspected	#N/A	#N/A	#N/A	#N/A	#N/A	#N/A	#N/A	#N/A
ip	Female	35	Present	Yes	No	No	No	No	No	No	#N/A	No TB findings	Not suspected	#N/A	#N/A	#N/A	#N/A	#N/A	#N/A	#N/A	#N/A
ip	Female	35	Present	Yes	No	No	No	Yes	No	No	#N/A	No TB findings	Not suspected	#N/A	#N/A	#N/A	#N/A	#N/A	#N/A	#N/A	#N/A
ip	Female	49	Present	Yes	No	No	No	Yes	No	No	#N/A	No TB findings	Not suspected	#N/A	#N/A	#N/A	#N/A	#N/A	#N/A	#N/A	#N/A
ip	Female	42	Present	Yes	No	No	No	No	No	No	#N/A	No TB findings	Not suspected	#N/A	#N/A	#N/A	#N/A	#N/A	#N/A	#N/A	#N/A
ip	Male	54	Present	Yes	Yes	Yes	No	Yes	No	No	#N/A	TB activity undetermined	Suspected	Positive	Positive	sm.pos	C	Susceptible	Smear + Xpert +	sm.pos	bac.pos
ip	Female	27	Present	No	No	No	No	No	No	No	#N/A	No TB findings	Not suspected	#N/A	#N/A	#N/A	#N/A	#N/A	#N/A	#N/A	#N/A
ip	Female	28	Present	No	No	No	No	No	No	No	#N/A	No TB findings	Not suspected	#N/A	#N/A	#N/A	#N/A	#N/A	#N/A	#N/A	#N/A
ip	Male	34	None	No	No	No	No	No	Yes	No	#N/A	No TB findings	Not suspected	#N/A	#N/A	#N/A	#N/A	#N/A	#N/A	#N/A	#N/A
ip	Female	52	None	No	No	No	No	No	No	No	#N/A	No TB findings	Not suspected	#N/A	#N/A	#N/A	#N/A	#N/A	#N/A	#N/A	#N/A
ip	Male	27	Present	Yes	Yes	No	No	No	No	No	#N/A	No TB findings	Not suspected	#N/A	#N/A	#N/A	#N/A	#N/A	#N/A	#N/A	#N/A
ip	Male	25	Present	Yes	No	No	No	No	No	No	#N/A	No TB findings	Not suspected	#N/A	#N/A	#N/A	#N/A	#N/A	#N/A	#N/A	#N/A
ip	Male	25	Present	Yes	No	No	No	Yes	No	No	#N/A	No TB findings	Not suspected	#N/A	#N/A	#N/A	#N/A	#N/A	#N/A	#N/A	#N/A
ip	Male	66	Present	Yes	Yes	Yes	No	No	No	No	#N/A	No TB findings	Not suspected	#N/A	#N/A	#N/A	#N/A	#N/A	#N/A	#N/A	#N/A
ip	Male	67	Present	No	No	No	No	Yes	Yes	No	#N/A	TB activity undetermined	Suspected	Positive	Positive	sm.pos	C	Susceptible	Smear + Xpert +	sm.pos	bac.pos
ip	Female	54	Present	Yes	Yes	Yes	No	No	No	No	#N/A	No TB findings	Not suspected	#N/A	#N/A	#N/A	#N/A	#N/A	#N/A	#N/A	#N/A
ip	Female	28	Present	Yes	No	Yes	No	No	No	No	#N/A	No TB findings	Not suspected	#N/A	#N/A	#N/A	#N/A	#N/A	#N/A	#N/A	#N/A
ip	Male	68	Present	Yes	No	No	Yes	Yes	No	No	#N/A	No TB findings	Not suspected	#N/A	#N/A	#N/A	#N/A	#N/A	#N/A	#N/A	#N/A
ip	Female	60	Present	Yes	No	Yes	No	No	No	No	#N/A	No TB findings	Not suspected	#N/A	#N/A	#N/A	#N/A	#N/A	#N/A	#N/A	#N/A
ip	Female	61	Present	Yes	No	No	No	No	Yes	No	#N/A	No TB findings	Not suspected	#N/A	#N/A	#N/A	#N/A	#N/A	#N/A	#N/A	#N/A
ip	Male	65	Present	Yes	Yes	No	No	No	No	No	#N/A	No TB findings	Not suspected	#N/A	#N/A	#N/A	#N/A	#N/A	#N/A	#N/A	#N/A
ip	Male	36	Present	Yes	Yes	No	No	No	No	No	#N/A	No TB findings	Not suspected	#N/A	#N/A	#N/A	#N/A	#N/A	#N/A	#N/A	#N/A
ip	Female	69	Present	Yes	No	No	Yes	Yes	No	No	#N/A	No TB findings	Not suspected	#N/A	#N/A	#N/A	#N/A	#N/A	#N/A	#N/A	#N/A
ip	Male	34	Present	Yes	Yes	No	No	No	No	No	#N/A	TB activity undetermined	Suspected	Positive	Positive	sm.pos	CT	Susceptible	Smear + Xpert +	sm.pos	bac.pos
ip	Male	20	Present	Yes	No	No	Yes	No	No	No	#N/A	TB activity undetermined	Suspected	Negative	Positive	xp.pos	C	Susceptible	Smear − Xpert +	xp.pos	bac.pos
ip	Female	38	Present	Yes	No	Yes	No	No	Yes	No	#N/A	No TB findings	Not suspected	#N/A	#N/A	#N/A	#N/A	#N/A	#N/A	#N/A	#N/A
ip	Female	40	Present	Yes	No	No	No	No	No	No	#N/A	No TB findings	Not suspected	#N/A	#N/A	#N/A	#N/A	#N/A	#N/A	#N/A	#N/A
ip	Female	33	Present	Yes	Yes	Yes	No	No	No	No	#N/A	No TB findings	Not suspected	#N/A	#N/A	#N/A	#N/A	#N/A	#N/A	#N/A	#N/A
ip	Female	76	Present	Yes	No	Yes	No	No	No	No	#N/A	No TB findings	Not suspected	#N/A	#N/A	#N/A	#N/A	#N/A	#N/A	#N/A	#N/A
ip	Female	78	Present	Yes	No	No	No	No	No	No	#N/A	No TB findings	Not suspected	#N/A	#N/A	#N/A	#N/A	#N/A	#N/A	#N/A	#N/A
ip	Female	54	None	No	No	No	No	No	No	No	#N/A	No TB findings	Not suspected	#N/A	#N/A	#N/A	#N/A	#N/A	#N/A	#N/A	#N/A
ip	Male	30	Present	Yes	No	Yes	No	Yes	Yes	Yes	#N/A	No TB findings	Not suspected	#N/A	#N/A	#N/A	#N/A	#N/A	#N/A	#N/A	#N/A
ip	Male	56	Present	Yes	Yes	Yes	No	Yes	Yes	No	#N/A	No TB findings	Not suspected	#N/A	#N/A	#N/A	#N/A	#N/A	#N/A	#N/A	#N/A
ip	Male	52	Present	No	Yes	Yes	No	Yes	No	Yes	#N/A	TB activity undetermined	Suspected	Negative	Positive	xp.pos	CT	Susceptible	Smear − Xpert +	xp.pos	bac.pos
ip	Female	48	Present	Yes	No	No	No	No	Yes	No	#N/A	No TB findings	Not suspected	#N/A	#N/A	#N/A	#N/A	#N/A	#N/A	#N/A	#N/A
ip	Male	73	Present	Yes	Yes	No	No	Yes	No	Yes	#N/A	TB activity undetermined	Suspected	Positive	Positive	sm.pos	C	Susceptible	Smear + Xpert +	sm.pos	bac.pos
ip	Female	26	Present	Yes	No	No	No	No	No	No	#N/A	No TB findings	Not suspected	#N/A	#N/A	#N/A	#N/A	#N/A	#N/A	#N/A	#N/A
ip	Female	50	Present	Yes	No	No	No	No	Yes	Yes	#N/A	No TB findings	Not suspected	#N/A	#N/A	#N/A	#N/A	#N/A	#N/A	#N/A	#N/A
ip	Female	30	Present	Yes	Yes	Yes	No	Yes	Yes	No	#N/A	No TB findings	Not suspected	#N/A	#N/A	#N/A	#N/A	#N/A	#N/A	#N/A	#N/A
ip	Male	42	Present	Yes	No	Yes	No	Yes	No	No	#N/A	No TB findings	Not suspected	#N/A	#N/A	#N/A	#N/A	#N/A	#N/A	#N/A	#N/A
ip	Female	72	Present	Yes	No	No	No	No	No	No	#N/A	No TB findings	Not suspected	#N/A	#N/A	#N/A	#N/A	#N/A	#N/A	#N/A	#N/A
ip	Female	69	Present	Yes	Yes	Yes	No	Yes	Yes	No	#N/A	No TB findings	Not suspected	#N/A	#N/A	#N/A	#N/A	#N/A	#N/A	#N/A	#N/A
ip	Female	43	Present	Yes	No	Yes	No	Yes	No	No	#N/A	No TB findings	Not suspected	#N/A	#N/A	#N/A	#N/A	#N/A	#N/A	#N/A	#N/A
ip	Female	23	None	No	No	No	No	No	Yes	Yes	#N/A	Inactive TB	Not suspected	#N/A	#N/A	#N/A	#N/A	#N/A	#N/A	#N/A	#N/A
ip	Male	54	Present	Yes	No	No	No	No	Yes	No	#N/A	No TB findings	Not suspected	#N/A	#N/A	#N/A	#N/A	#N/A	#N/A	#N/A	#N/A
ip	Female	52	Present	Yes	No	No	No	Yes	Yes	No	#N/A	No TB findings	Not suspected	#N/A	#N/A	#N/A	#N/A	#N/A	#N/A	#N/A	#N/A
ip	Female	44	Present	Yes	No	No	No	No	No	No	#N/A	No TB findings	Not suspected	#N/A	#N/A	#N/A	#N/A	#N/A	#N/A	#N/A	#N/A
ip	Female	39	Present	Yes	No	Yes	No	Yes	No	No	#N/A	No TB findings	Not suspected	#N/A	#N/A	#N/A	#N/A	#N/A	#N/A	#N/A	#N/A
ip	Female	23	Present	Yes	Yes	Yes	No	Yes	Yes	No	#N/A	No TB findings	Not suspected	#N/A	#N/A	#N/A	#N/A	#N/A	#N/A	#N/A	#N/A
ip	Male	21	Present	Yes	No	No	No	No	Yes	No	#N/A	No TB findings	Not suspected	#N/A	#N/A	#N/A	#N/A	#N/A	#N/A	#N/A	#N/A
ip	Male	36	Present	Yes	Yes	Yes	No	Yes	No	No	#N/A	Inactive TB	Not suspected	#N/A	#N/A	#N/A	#N/A	#N/A	#N/A	#N/A	#N/A
ip	Female	81	Present	Yes	Yes	Yes	No	Yes	No	No	#N/A	No TB findings	Not suspected	#N/A	#N/A	#N/A	#N/A	#N/A	#N/A	#N/A	#N/A
ip	Female	37	None	No	No	No	No	No	No	No	#N/A	No TB findings	Not suspected	#N/A	#N/A	#N/A	#N/A	#N/A	#N/A	#N/A	#N/A
ip	Female	32	Present	Yes	No	Yes	No	Yes	No	No	#N/A	No TB findings	Not suspected	#N/A	#N/A	#N/A	#N/A	#N/A	#N/A	#N/A	#N/A
ip	Female	76	Present	Yes	Yes	Yes	No	Yes	No	No	#N/A	Active TB	Suspected	Negative	Positive	xp.pos	LTFU	Susceptible	Smear − Xpert +	xp.pos	bac.pos
ip	Male	48	Present	Yes	No	No	No	Yes	Yes	No	#N/A	No TB findings	Not suspected	#N/A	#N/A	#N/A	#N/A	#N/A	#N/A	#N/A	#N/A
ip	Male	28	Present	No	No	No	No	No	No	Yes	#N/A	TB activity undetermined	Suspected	Negative	Positive	xp.pos	C	Intermediate	Smear − Xpert +	xp.pos	bac.pos
ip	Female	49	Present	Yes	No	No	Yes	Yes	No	No	#N/A	No TB findings	Not suspected	#N/A	#N/A	#N/A	#N/A	#N/A	#N/A	#N/A	#N/A
ip	Male	54	Present	Yes	No	No	No	Yes	No	Yes	#N/A	Inactive TB	Not suspected	#N/A	#N/A	#N/A	#N/A	#N/A	#N/A	#N/A	#N/A
ip	Female	33	Present	No	Yes	No	No	No	No	No	#N/A	No TB findings	Not suspected	#N/A	#N/A	#N/A	#N/A	#N/A	#N/A	#N/A	#N/A
ip	Female	22	None	No	No	No	No	No	No	No	#N/A	No TB findings	Not suspected	#N/A	#N/A	#N/A	#N/A	#N/A	#N/A	#N/A	#N/A
ip	Female	75	Present	Yes	No	No	No	No	No	No	#N/A	No TB findings	Not suspected	#N/A	#N/A	#N/A	#N/A	#N/A	#N/A	#N/A	#N/A
ip	Female	40	Present	Yes	No	No	No	Yes	No	No	#N/A	No TB findings	Not suspected	#N/A	#N/A	#N/A	#N/A	#N/A	#N/A	#N/A	#N/A
ip	Male	25	Present	No	No	No	No	No	No	No	#N/A	No TB findings	Not suspected	#N/A	#N/A	#N/A	#N/A	#N/A	#N/A	#N/A	#N/A
ip	Female	22	Present	Yes	Yes	Yes	No	No	No	No	#N/A	No TB findings	Not suspected	#N/A	#N/A	#N/A	#N/A	#N/A	#N/A	#N/A	#N/A
ip	Male	35	Present	No	No	No	No	No	No	No	#N/A	No TB findings	Not suspected	#N/A	#N/A	#N/A	#N/A	#N/A	#N/A	#N/A	#N/A
ip	Female	50	Present	Yes	Yes	No	No	Yes	No	No	#N/A	No TB findings	Not suspected	#N/A	#N/A	#N/A	#N/A	#N/A	#N/A	#N/A	#N/A
ip	Female	55	Present	Yes	Yes	No	No	No	Yes	No	#N/A	No TB findings	Not suspected	#N/A	#N/A	#N/A	#N/A	#N/A	#N/A	#N/A	#N/A
ip	Male	51	Present	Yes	No	No	No	No	No	Yes	#N/A	TB activity undetermined	Suspected	Positive	Positive	sm.pos	C	Susceptible	Smear + Xpert +	sm.pos	bac.pos
ip	Male	16	Present	Yes	No	No	No	No	No	No	#N/A	No TB findings	Not suspected	#N/A	#N/A	#N/A	#N/A	#N/A	#N/A	#N/A	#N/A
ip	Female	23	Present	Yes	Yes	No	No	Yes	No	No	#N/A	No TB findings	Not suspected	#N/A	#N/A	#N/A	#N/A	#N/A	#N/A	#N/A	#N/A
ip	Female	46	Present	Yes	Yes	Yes	No	Yes	No	No	#N/A	No TB findings	Not suspected	#N/A	#N/A	#N/A	#N/A	#N/A	#N/A	#N/A	#N/A
ip	Female	66	Present	Yes	No	No	No	No	No	No	#N/A	No TB findings	Not suspected	#N/A	#N/A	#N/A	#N/A	#N/A	#N/A	#N/A	#N/A
ip	Male	28	Present	Yes	No	No	No	No	No	No	#N/A	No TB findings	Not suspected	#N/A	#N/A	#N/A	#N/A	#N/A	#N/A	#N/A	#N/A
ip	Female	28	Present	Yes	No	No	No	No	No	No	#N/A	No TB findings	Not suspected	#N/A	#N/A	#N/A	#N/A	#N/A	#N/A	#N/A	#N/A
ip	Female	39	Present	No	No	No	No	No	No	No	#N/A	No TB findings	Not suspected	#N/A	#N/A	#N/A	#N/A	#N/A	#N/A	#N/A	#N/A
ip	Female	39	Present	Yes	No	Yes	No	No	No	No	#N/A	No TB findings	Not suspected	#N/A	#N/A	#N/A	#N/A	#N/A	#N/A	#N/A	#N/A
ip	Male	20	None	No	No	No	No	No	#N/A	Yes	#N/A	Inactive TB	Not suspected	#N/A	#N/A	#N/A	#N/A	#N/A	#N/A	#N/A	#N/A
ip	Female	21	Present	Yes	Yes	No	No	Yes	No	No	#N/A	No TB findings	Not suspected	#N/A	#N/A	#N/A	#N/A	#N/A	#N/A	#N/A	#N/A
ip	Male	58	Present	No	No	No	No	No	No	No	#N/A	No TB findings	Not suspected	#N/A	#N/A	#N/A	#N/A	#N/A	#N/A	#N/A	#N/A
ip	Male	41	Present	Yes	No	No	No	No	No	No	#N/A	No TB findings	Not suspected	#N/A	#N/A	#N/A	#N/A	#N/A	#N/A	#N/A	#N/A
ip	Female	22	Present	Yes	No	No	No	No	No	No	#N/A	No TB findings	Not suspected	#N/A	#N/A	#N/A	#N/A	#N/A	#N/A	#N/A	#N/A
ip	Female	37	Present	No	No	No	No	No	No	No	#N/A	No TB findings	Not suspected	#N/A	#N/A	#N/A	#N/A	#N/A	#N/A	#N/A	#N/A
ip	Female	48	Present	Yes	No	No	No	No	No	No	#N/A	No TB findings	Not suspected	#N/A	#N/A	#N/A	#N/A	#N/A	#N/A	#N/A	#N/A
ip	Female	35	Present	No	No	No	No	No	No	No	#N/A	No TB findings	Not suspected	#N/A	#N/A	#N/A	#N/A	#N/A	#N/A	#N/A	#N/A
ip	Female	43	Present	Yes	No	No	No	No	No	No	#N/A	No TB findings	Not suspected	#N/A	#N/A	#N/A	#N/A	#N/A	#N/A	#N/A	#N/A
ip	Female	46	Present	No	No	No	No	No	No	No	#N/A	No TB findings	Not suspected	#N/A	#N/A	#N/A	#N/A	#N/A	#N/A	#N/A	#N/A
ip	Male	50	Present	Yes	No	No	No	No	No	No	#N/A	No TB findings	Not suspected	#N/A	#N/A	#N/A	#N/A	#N/A	#N/A	#N/A	#N/A
ip	Female	61	Present	No	No	No	No	No	No	No	#N/A	No TB findings	Not suspected	#N/A	#N/A	#N/A	#N/A	#N/A	#N/A	#N/A	#N/A
ip	Female	16	Present	Yes	No	No	No	No	No	No	#N/A	No TB findings	Not suspected	#N/A	#N/A	#N/A	#N/A	#N/A	#N/A	#N/A	#N/A
ip	Female	67	None	No	No	No	No	No	No	No	#N/A	No TB findings	Not suspected	#N/A	#N/A	#N/A	#N/A	#N/A	#N/A	#N/A	#N/A
ip	Male	22	Present	Yes	Yes	No	No	Yes	No	No	#N/A	No TB findings	Not suspected	#N/A	#N/A	#N/A	#N/A	#N/A	#N/A	#N/A	#N/A
ip	Female	69	Present	Yes	No	Yes	No	Yes	No	No	#N/A	No TB findings	Not suspected	#N/A	#N/A	#N/A	#N/A	#N/A	#N/A	#N/A	#N/A
ip	Female	49	Present	Yes	No	No	No	No	No	No	#N/A	No TB findings	Not suspected	#N/A	#N/A	#N/A	#N/A	#N/A	#N/A	#N/A	#N/A
ip	Female	51	Present	Yes	No	No	No	Yes	No	No	#N/A	No TB findings	Not suspected	#N/A	#N/A	#N/A	#N/A	#N/A	#N/A	#N/A	#N/A
ip	Female	39	Present	Yes	Yes	No	No	Yes	No	Yes	#N/A	No TB findings	Not suspected	#N/A	#N/A	#N/A	#N/A	#N/A	#N/A	#N/A	#N/A
ip	Male	77	Present	Yes	No	No	No	No	Yes	No	#N/A	No TB findings	Not suspected	#N/A	#N/A	#N/A	#N/A	#N/A	#N/A	#N/A	#N/A
ip	Male	62	Present	Yes	No	No	No	No	Yes	No	#N/A	No TB findings	Not suspected	#N/A	#N/A	#N/A	#N/A	#N/A	#N/A	#N/A	#N/A
ip	Female	28	Present	Yes	No	No	No	No	Yes	No	#N/A	No TB findings	Not suspected	#N/A	#N/A	#N/A	#N/A	#N/A	#N/A	#N/A	#N/A
ip	Male	37	Present	Yes	No	Yes	No	No	Yes	No	#N/A	No TB findings	Not suspected	#N/A	#N/A	#N/A	#N/A	#N/A	#N/A	#N/A	#N/A
ip	Female	44	Present	Yes	No	No	No	Yes	Yes	No	#N/A	No TB findings	Not suspected	#N/A	#N/A	#N/A	#N/A	#N/A	#N/A	#N/A	#N/A
ip	Female	27	Present	Yes	Yes	No	No	Yes	No	No	#N/A	No TB findings	Not suspected	#N/A	#N/A	#N/A	#N/A	#N/A	#N/A	#N/A	#N/A
ip	Male	64	Present	Yes	Yes	Yes	No	No	No	No	#N/A	No TB findings	Not suspected	#N/A	#N/A	#N/A	#N/A	#N/A	#N/A	#N/A	#N/A
ip	Male	18	Present	Yes	No	Yes	No	Yes	No	No	#N/A	No TB findings	Not suspected	#N/A	#N/A	#N/A	#N/A	#N/A	#N/A	#N/A	#N/A
ip	Female	25	Present	Yes	No	Yes	No	Yes	No	No	#N/A	No TB findings	Not suspected	#N/A	#N/A	#N/A	#N/A	#N/A	#N/A	#N/A	#N/A
ip	Male	20	Present	Yes	Yes	No	Yes	Yes	No	No	#N/A	No TB findings	Not suspected	#N/A	#N/A	#N/A	#N/A	#N/A	#N/A	#N/A	#N/A
ip	Male	18	Present	Yes	No	Yes	No	Yes	No	Yes	#N/A	No TB findings	Not suspected	#N/A	#N/A	#N/A	#N/A	#N/A	#N/A	#N/A	#N/A
ip	Female	38	Present	Yes	Yes	Yes	No	Yes	No	No	#N/A	No TB findings	Not suspected	#N/A	#N/A	#N/A	#N/A	#N/A	#N/A	#N/A	#N/A
ip	Male	40	Present	Yes	Yes	Yes	No	Yes	No	No	#N/A	No TB findings	Not suspected	#N/A	#N/A	#N/A	#N/A	#N/A	#N/A	#N/A	#N/A
ip	Male	56	Present	Yes	Yes	Yes	No	No	No	No	#N/A	No TB findings	Not suspected	#N/A	#N/A	#N/A	#N/A	#N/A	#N/A	#N/A	#N/A
ip	Female	54	Present	Yes	No	No	No	No	Yes	No	#N/A	No TB findings	Not suspected	#N/A	#N/A	#N/A	#N/A	#N/A	#N/A	#N/A	#N/A
ip	Female	35	Present	Yes	Yes	Yes	No	Yes	No	No	#N/A	No TB findings	Not suspected	#N/A	#N/A	#N/A	#N/A	#N/A	#N/A	#N/A	#N/A
ip	Female	17	Present	Yes	No	No	No	No	No	No	#N/A	No TB findings	Not suspected	#N/A	#N/A	#N/A	#N/A	#N/A	#N/A	#N/A	#N/A
ip	Female	32	Present	No	Yes	No	No	No	No	No	#N/A	No TB findings	Not suspected	#N/A	#N/A	#N/A	#N/A	#N/A	#N/A	#N/A	#N/A
ip	Male	68	Present	Yes	No	No	No	No	No	No	#N/A	No TB findings	Not suspected	#N/A	#N/A	#N/A	#N/A	#N/A	#N/A	#N/A	#N/A
ip	Female	44	Present	No	No	Yes	No	Yes	No	No	#N/A	No TB findings	Not suspected	#N/A	#N/A	#N/A	#N/A	#N/A	#N/A	#N/A	#N/A
ip	Female	31	Present	Yes	Yes	No	No	Yes	No	No	#N/A	No TB findings	Not suspected	#N/A	#N/A	#N/A	#N/A	#N/A	#N/A	#N/A	#N/A
ip	Male	48	Present	Yes	No	Yes	No	Yes	No	No	#N/A	No TB findings	Not suspected	#N/A	#N/A	#N/A	#N/A	#N/A	#N/A	#N/A	#N/A
ip	Male	19	Present	Yes	Yes	No	No	No	Yes	No	#N/A	No TB findings	Not suspected	#N/A	#N/A	#N/A	#N/A	#N/A	#N/A	#N/A	#N/A
ip	Female	23	Present	Yes	No	No	No	No	No	No	#N/A	No TB findings	Not suspected	#N/A	#N/A	#N/A	#N/A	#N/A	#N/A	#N/A	#N/A
ip	Male	70	Present	Yes	No	No	Yes	No	No	No	#N/A	No TB findings	Not suspected	#N/A	#N/A	#N/A	#N/A	#N/A	#N/A	#N/A	#N/A
ip	Female	23	Present	Yes	No	No	Yes	Yes	No	No	#N/A	No TB findings	Not suspected	#N/A	#N/A	#N/A	#N/A	#N/A	#N/A	#N/A	#N/A
ip	Female	32	Present	Yes	No	No	No	No	Yes	No	#N/A	No TB findings	Not suspected	#N/A	#N/A	#N/A	#N/A	#N/A	#N/A	#N/A	#N/A
ip	Male	53	None	No	No	No	No	No	No	No	#N/A	No TB findings	Not suspected	#N/A	#N/A	#N/A	#N/A	#N/A	#N/A	#N/A	#N/A
ip	Female	41	Present	No	No	No	No	No	No	No	#N/A	No TB findings	Not suspected	#N/A	#N/A	#N/A	#N/A	#N/A	#N/A	#N/A	#N/A
ip	Female	35	Present	Yes	Yes	Yes	No	No	No	No	#N/A	TB activity undetermined	Suspected	Negative	Positive	xp.pos	C	Susceptible	Smear − Xpert +	xp.pos	bac.pos
ip	Female	22	Present	Yes	No	No	No	Yes	Yes	No	#N/A	No TB findings	Not suspected	#N/A	#N/A	#N/A	#N/A	#N/A	#N/A	#N/A	#N/A
ip	Male	26	Present	Yes	No	No	No	No	No	No	#N/A	No TB findings	Not suspected	#N/A	#N/A	#N/A	#N/A	#N/A	#N/A	#N/A	#N/A
ip	Female	16	Present	Yes	No	No	No	No	No	No	#N/A	No TB findings	Not suspected	#N/A	#N/A	#N/A	#N/A	#N/A	#N/A	#N/A	#N/A
ip	Female	48	Present	No	Yes	No	No	No	No	No	#N/A	No TB findings	Not suspected	#N/A	#N/A	#N/A	#N/A	#N/A	#N/A	#N/A	#N/A
ip	Female	28	Present	Yes	Yes	No	No	No	No	No	#N/A	No TB findings	Not suspected	#N/A	#N/A	#N/A	#N/A	#N/A	#N/A	#N/A	#N/A
ip	Female	16	Present	Yes	No	No	No	Yes	No	No	#N/A	No TB findings	Not suspected	#N/A	#N/A	#N/A	#N/A	#N/A	#N/A	#N/A	#N/A
ip	Female	55	Present	Yes	No	Yes	No	No	No	No	#N/A	No TB findings	Not suspected	#N/A	#N/A	#N/A	#N/A	#N/A	#N/A	#N/A	#N/A
ip	Male	27	Present	Yes	No	No	No	Yes	No	No	#N/A	No TB findings	Not suspected	#N/A	#N/A	#N/A	#N/A	#N/A	#N/A	#N/A	#N/A
ip	Female	36	Present	Yes	No	No	No	No	No	No	#N/A	No TB findings	Not suspected	#N/A	#N/A	#N/A	#N/A	#N/A	#N/A	#N/A	#N/A
ip	Female	62	None	No	No	No	No	No	No	No	#N/A	No TB findings	Not suspected	#N/A	#N/A	#N/A	#N/A	#N/A	#N/A	#N/A	#N/A
ip	Female	64	None	No	No	No	No	No	No	No	#N/A	No TB findings	Not suspected	#N/A	#N/A	#N/A	#N/A	#N/A	#N/A	#N/A	#N/A
ip	Female	24	Present	Yes	No	No	No	No	No	No	#N/A	No TB findings	Not suspected	#N/A	#N/A	#N/A	#N/A	#N/A	#N/A	#N/A	#N/A
ip	Female	68	Present	Yes	No	No	No	No	No	No	#N/A	No TB findings	Not suspected	#N/A	#N/A	#N/A	#N/A	#N/A	#N/A	#N/A	#N/A
ip	Male	66	Present	Yes	No	No	No	Yes	No	No	#N/A	No TB findings	Not suspected	#N/A	#N/A	#N/A	#N/A	#N/A	#N/A	#N/A	#N/A
ip	Female	24	Present	Yes	No	No	No	No	No	No	#N/A	No TB findings	Not suspected	#N/A	#N/A	#N/A	#N/A	#N/A	#N/A	#N/A	#N/A
ip	Female	46	Present	Yes	No	No	No	Yes	No	No	#N/A	No TB findings	Not suspected	#N/A	#N/A	#N/A	#N/A	#N/A	#N/A	#N/A	#N/A
ip	Female	41	Present	No	No	No	No	No	No	No	#N/A	No TB findings	Not suspected	#N/A	#N/A	#N/A	#N/A	#N/A	#N/A	#N/A	#N/A
ip	Female	41	Present	Yes	No	No	No	Yes	Yes	No	#N/A	No TB findings	Not suspected	#N/A	#N/A	#N/A	#N/A	#N/A	#N/A	#N/A	#N/A
ip	Female	29	Present	No	No	No	No	No	No	No	#N/A	No TB findings	Not suspected	#N/A	#N/A	#N/A	#N/A	#N/A	#N/A	#N/A	#N/A
ip	Female	40	Present	Yes	No	Yes	No	Yes	No	No	#N/A	No TB findings	Not suspected	#N/A	#N/A	#N/A	#N/A	#N/A	#N/A	#N/A	#N/A
ip	Female	15	Present	Yes	No	No	No	No	No	No	#N/A	No TB findings	Not suspected	#N/A	#N/A	#N/A	#N/A	#N/A	#N/A	#N/A	#N/A
ip	Female	17	Present	No	No	No	No	No	No	No	#N/A	No TB findings	Not suspected	#N/A	#N/A	#N/A	#N/A	#N/A	#N/A	#N/A	#N/A
ip	Female	22	Present	Yes	No	No	No	No	No	No	#N/A	TB activity undetermined	Suspected	Negative	Positive	xp.pos	CT	Susceptible	Smear − Xpert +	xp.pos	bac.pos
ip	Female	19	Present	No	No	No	No	No	Yes	No	#N/A	No TB findings	Not suspected	#N/A	#N/A	#N/A	#N/A	#N/A	#N/A	#N/A	#N/A
ip	Female	35	Present	Yes	Yes	No	No	No	Yes	No	#N/A	No TB findings	Not suspected	#N/A	#N/A	#N/A	#N/A	#N/A	#N/A	#N/A	#N/A
ip	Female	18	Present	Yes	Yes	No	No	No	No	No	#N/A	No TB findings	Not suspected	#N/A	#N/A	#N/A	#N/A	#N/A	#N/A	#N/A	#N/A
ip	Female	28	Present	Yes	No	No	No	No	No	No	#N/A	No TB findings	Not suspected	#N/A	#N/A	#N/A	#N/A	#N/A	#N/A	#N/A	#N/A
ip	Female	23	Present	No	No	No	No	No	No	No	#N/A	No TB findings	Not suspected	#N/A	#N/A	#N/A	#N/A	#N/A	#N/A	#N/A	#N/A
ip	Female	20	Present	No	No	No	No	No	Yes	No	#N/A	No TB findings	Not suspected	#N/A	#N/A	#N/A	#N/A	#N/A	#N/A	#N/A	#N/A
ip	Female	22	Present	Yes	Yes	Yes	No	Yes	No	No	#N/A	TB activity undetermined	Suspected	Negative	Positive	xp.pos	CT	Susceptible	Smear − Xpert +	xp.pos	bac.pos
ip	Male	44	Present	No	No	No	No	No	No	No	#N/A	TB activity undetermined	Suspected	Negative	Positive	xp.pos	C	Susceptible	Smear − Xpert +	xp.pos	bac.pos
ip	Male	29	Present	Yes	Yes	Yes	No	No	No	No	#N/A	TB activity undetermined	Suspected	Positive	Positive	sm.pos	C	Susceptible	Smear + Xpert +	sm.pos	bac.pos
ip	Female	62	Present	Yes	No	No	No	No	Yes	No	#N/A	TB activity undetermined	Suspected	Negative	Positive	xp.pos	C	Susceptible	Smear − Xpert +	xp.pos	bac.pos
ip	Male	50	Present	Yes	Yes	No	No	No	No	No	#N/A	TB activity undetermined	Suspected	Negative	Negative	#N/A	#N/A	Unknown	Smear − Xpert −	#N/A	#N/A
ip	Male	42	Present	No	Yes	No	No	No	No	No	#N/A	TB activity undetermined	Suspected	Negative	Positive	xp.pos	C	Susceptible	Smear − Xpert +	xp.pos	bac.pos
ip	Male	33	Present	Yes	No	Yes	No	Yes	No	Yes	#N/A	TB activity undetermined	Suspected	Negative	Negative	#N/A	#N/A	Unknown	Smear − Xpert −	#N/A	#N/A
ip	Female	56	Present	No	Yes	Yes	No	No	No	Yes	#N/A	TB activity undetermined	Suspected	Negative	Negative	#N/A	#N/A	Unknown	Smear − Xpert −	#N/A	#N/A
ip	Male	40	Present	Yes	No	No	No	No	No	No	#N/A	TB activity undetermined	Suspected	Negative	Negative	#N/A	#N/A	Unknown	Smear − Xpert −	#N/A	#N/A
ip	Female	62	Present	Yes	No	No	No	No	No	No	#N/A	TB activity undetermined	Suspected	Negative	Negative	#N/A	#N/A	Unknown	Smear − Xpert −	#N/A	#N/A
ip	Male	49	Present	Yes	Yes	No	No	Yes	No	No	#N/A	TB activity undetermined	Suspected	Negative	Negative	#N/A	#N/A	Unknown	Smear − Xpert −	#N/A	#N/A
ip	Male	53	Present	No	No	No	No	No	No	No	Yes	No TB findings	Not suspected	#N/A	#N/A	#N/A	#N/A	#N/A	#N/A	#N/A	#N/A
ip	Male	31	Present	Yes	Yes	No	No	No	No	No	Yes	No TB findings	Not suspected	#N/A	#N/A	#N/A	#N/A	#N/A	#N/A	#N/A	#N/A
ip	Male	73	Present	Yes	No	No	No	No	No	No	No	TB activity undetermined	Suspected	Negative	Negative	#N/A	#N/A	Unknown	Smear − Xpert −	#N/A	#N/A
ip	Male	41	Present	Yes	No	No	No	No	Yes	No	#N/A	TB activity undetermined	Suspected	Negative	Negative	#N/A	#N/A	Unknown	Smear − Xpert −	#N/A	#N/A
ip	Male	53	Present	No	No	No	No	Yes	No	Yes	#N/A	TB activity undetermined	Suspected	Negative	Negative	#N/A	#N/A	Unknown	Smear − Xpert −	#N/A	#N/A
ip	Female	52	Present	Yes	No	No	No	No	No	No	#N/A	No TB findings	Not suspected	#N/A	#N/A	#N/A	#N/A	#N/A	#N/A	#N/A	#N/A
ip	Female	25	Present	No	No	No	No	No	No	No	#N/A	No TB findings	Not suspected	#N/A	#N/A	#N/A	#N/A	#N/A	#N/A	#N/A	#N/A
ip	Female	42	Present	Yes	No	No	No	Yes	Yes	No	#N/A	No TB findings	Not suspected	#N/A	#N/A	#N/A	#N/A	#N/A	#N/A	#N/A	#N/A
ip	Female	45	Present	No	No	No	No	Yes	No	No	#N/A	No TB findings	Not suspected	#N/A	#N/A	#N/A	#N/A	#N/A	#N/A	#N/A	#N/A
ip	Female	30	None	No	No	No	No	No	No	No	#N/A	No TB findings	Not suspected	#N/A	#N/A	#N/A	#N/A	#N/A	#N/A	#N/A	#N/A
ip	Female	38	Present	Yes	No	No	No	No	No	No	#N/A	No TB findings	Not suspected	#N/A	#N/A	#N/A	#N/A	#N/A	#N/A	#N/A	#N/A
ip	Female	30	Present	No	No	No	No	No	No	No	#N/A	No TB findings	Not suspected	#N/A	#N/A	#N/A	#N/A	#N/A	#N/A	#N/A	#N/A
ip	Female	27	Present	Yes	Yes	Yes	No	Yes	No	No	#N/A	No TB findings	Not suspected	#N/A	#N/A	#N/A	#N/A	#N/A	#N/A	#N/A	#N/A
ip	Female	60	None	No	No	No	No	No	Yes	No	#N/A	No TB findings	Not suspected	#N/A	#N/A	#N/A	#N/A	#N/A	#N/A	#N/A	#N/A
ip	Female	23	Present	Yes	No	No	No	No	Yes	No	#N/A	No TB findings	Not suspected	#N/A	#N/A	#N/A	#N/A	#N/A	#N/A	#N/A	#N/A
ip	Female	52	Present	No	No	No	No	Yes	No	No	#N/A	No TB findings	Not suspected	#N/A	#N/A	#N/A	#N/A	#N/A	#N/A	#N/A	#N/A
ip	Female	33	Present	Yes	No	No	No	No	No	No	#N/A	No TB findings	Not suspected	#N/A	#N/A	#N/A	#N/A	#N/A	#N/A	#N/A	#N/A
ip	Female	50	Present	Yes	Yes	Yes	No	Yes	No	No	#N/A	No TB findings	Not suspected	#N/A	#N/A	#N/A	#N/A	#N/A	#N/A	#N/A	#N/A
ip	Male	49	Present	Yes	No	Yes	No	Yes	Yes	No	#N/A	No TB findings	Not suspected	#N/A	#N/A	#N/A	#N/A	#N/A	#N/A	#N/A	#N/A
ip	Male	34	Present	Yes	No	No	No	Yes	No	No	#N/A	No TB findings	Not suspected	#N/A	#N/A	#N/A	#N/A	#N/A	#N/A	#N/A	#N/A
ip	Male	29	Present	Yes	No	No	No	Yes	No	Yes	#N/A	TB activity undetermined	Suspected	Negative	Negative	#N/A	#N/A	Unknown	Smear − Xpert −	#N/A	#N/A
ip	Female	38	Present	Yes	No	No	No	Yes	No	No	#N/A	No TB findings	Not suspected	#N/A	#N/A	#N/A	#N/A	#N/A	#N/A	#N/A	#N/A
ip	Male	18	Present	Yes	No	No	No	No	No	No	#N/A	No TB findings	Not suspected	#N/A	#N/A	#N/A	#N/A	#N/A	#N/A	#N/A	#N/A
ip	Male	79	Present	Yes	Yes	No	No	No	No	Yes	#N/A	TB activity undetermined	Suspected	Negative	Negative	#N/A	#N/A	Unknown	Smear − Xpert −	#N/A	#N/A
ip	Female	38	Present	Yes	No	Yes	No	Yes	No	No	#N/A	No TB findings	Not suspected	#N/A	#N/A	#N/A	#N/A	#N/A	#N/A	#N/A	#N/A
ip	Female	44	Present	No	No	No	No	No	Yes	No	#N/A	No TB findings	Not suspected	#N/A	#N/A	#N/A	#N/A	#N/A	#N/A	#N/A	#N/A
ip	Female	29	None	No	No	No	No	No	No	No	#N/A	No TB findings	Not suspected	#N/A	#N/A	#N/A	#N/A	#N/A	#N/A	#N/A	#N/A
ip	Female	32	Present	No	No	No	No	No	No	No	#N/A	No TB findings	Not suspected	#N/A	#N/A	#N/A	#N/A	#N/A	#N/A	#N/A	#N/A
ip	Female	24	Present	Yes	No	No	No	Yes	No	No	#N/A	No TB findings	Not suspected	#N/A	#N/A	#N/A	#N/A	#N/A	#N/A	#N/A	#N/A
ip	Female	50	Present	Yes	No	Yes	No	Yes	No	No	#N/A	TB activity undetermined	Suspected	Negative	Negative	#N/A	#N/A	Unknown	Smear − Xpert −	#N/A	#N/A
ip	Female	28	Present	Yes	Yes	Yes	No	Yes	No	Yes	#N/A	No TB findings	Not suspected	#N/A	#N/A	#N/A	#N/A	#N/A	#N/A	#N/A	#N/A
ip	Female	29	Present	Yes	No	No	No	Yes	No	No	#N/A	No TB findings	Not suspected	#N/A	#N/A	#N/A	#N/A	#N/A	#N/A	#N/A	#N/A
ip	Female	40	Present	Yes	Yes	No	No	No	No	No	#N/A	No TB findings	Not suspected	#N/A	#N/A	#N/A	#N/A	#N/A	#N/A	#N/A	#N/A
ip	Female	28	Present	Yes	No	No	No	No	No	No	#N/A	No TB findings	Not suspected	#N/A	#N/A	#N/A	#N/A	#N/A	#N/A	#N/A	#N/A
ip	Female	48	Present	Yes	No	No	No	No	No	No	#N/A	No TB findings	Not suspected	#N/A	#N/A	#N/A	#N/A	#N/A	#N/A	#N/A	#N/A
ip	Male	21	Present	Yes	No	No	No	Yes	No	No	#N/A	No TB findings	Not suspected	#N/A	#N/A	#N/A	#N/A	#N/A	#N/A	#N/A	#N/A
ip	Female	39	Present	Yes	No	No	No	Yes	No	No	#N/A	No TB findings	Not suspected	#N/A	#N/A	#N/A	#N/A	#N/A	#N/A	#N/A	#N/A
ip	Female	30	None	No	No	No	No	No	No	No	#N/A	No TB findings	Not suspected	#N/A	#N/A	#N/A	#N/A	#N/A	#N/A	#N/A	#N/A
ip	Female	18	Present	Yes	No	No	No	No	No	No	#N/A	No TB findings	Not suspected	#N/A	#N/A	#N/A	#N/A	#N/A	#N/A	#N/A	#N/A
ip	Female	39	Present	Yes	Yes	No	No	Yes	No	No	#N/A	No TB findings	Not suspected	#N/A	#N/A	#N/A	#N/A	#N/A	#N/A	#N/A	#N/A
ip	Female	41	None	No	No	No	No	No	No	No	#N/A	No TB findings	Not suspected	#N/A	#N/A	#N/A	#N/A	#N/A	#N/A	#N/A	#N/A
ip	Female	26	Present	Yes	No	Yes	No	Yes	No	No	#N/A	No TB findings	Not suspected	#N/A	#N/A	#N/A	#N/A	#N/A	#N/A	#N/A	#N/A
ip	Female	48	Present	Yes	No	No	No	Yes	No	No	#N/A	No TB findings	Not suspected	#N/A	#N/A	#N/A	#N/A	#N/A	#N/A	#N/A	#N/A
ip	Female	31	Present	Yes	No	No	No	No	Yes	No	#N/A	No TB findings	Not suspected	#N/A	#N/A	#N/A	#N/A	#N/A	#N/A	#N/A	#N/A
ip	Female	26	Present	Yes	Yes	Yes	No	Yes	No	No	#N/A	No TB findings	Not suspected	#N/A	#N/A	#N/A	#N/A	#N/A	#N/A	#N/A	#N/A
ip	Female	20	Present	Yes	No	No	No	Yes	No	No	#N/A	No TB findings	Not suspected	#N/A	#N/A	#N/A	#N/A	#N/A	#N/A	#N/A	#N/A
ip	Female	48	Present	Yes	No	Yes	No	Yes	No	No	#N/A	No TB findings	Not suspected	#N/A	#N/A	#N/A	#N/A	#N/A	#N/A	#N/A	#N/A
ip	Female	32	None	No	No	No	No	No	No	No	#N/A	No TB findings	Not suspected	#N/A	#N/A	#N/A	#N/A	#N/A	#N/A	#N/A	#N/A
ip	Female	34	Present	Yes	Yes	No	No	Yes	No	No	#N/A	No TB findings	Not suspected	#N/A	#N/A	#N/A	#N/A	#N/A	#N/A	#N/A	#N/A
ip	Female	19	Present	Yes	No	No	No	No	No	No	#N/A	No TB findings	Not suspected	#N/A	#N/A	#N/A	#N/A	#N/A	#N/A	#N/A	#N/A
ip	Female	36	None	No	No	No	No	No	No	No	#N/A	No TB findings	Not suspected	#N/A	#N/A	#N/A	#N/A	#N/A	#N/A	#N/A	#N/A
ip	Female	22	None	No	No	No	No	No	No	No	#N/A	No TB findings	Not suspected	#N/A	#N/A	#N/A	#N/A	#N/A	#N/A	#N/A	#N/A
ip	Female	50	Present	Yes	Yes	No	No	Yes	No	No	#N/A	No TB findings	Not suspected	#N/A	#N/A	#N/A	#N/A	#N/A	#N/A	#N/A	#N/A
ip	Female	16	Present	Yes	No	Yes	No	Yes	No	No	#N/A	No TB findings	Not suspected	#N/A	#N/A	#N/A	#N/A	#N/A	#N/A	#N/A	#N/A
ip	Male	59	Present	No	No	Yes	No	Yes	No	No	#N/A	No TB findings	Not suspected	#N/A	#N/A	#N/A	#N/A	#N/A	#N/A	#N/A	#N/A
ip	Female	48	None	No	No	No	No	No	No	No	#N/A	No TB findings	Not suspected	#N/A	#N/A	#N/A	#N/A	#N/A	#N/A	#N/A	#N/A
ip	Female	40	Present	Yes	No	No	No	Yes	No	No	#N/A	No TB findings	Not suspected	#N/A	#N/A	#N/A	#N/A	#N/A	#N/A	#N/A	#N/A
ip	Female	39	Present	Yes	No	No	No	Yes	No	No	#N/A	No TB findings	Not suspected	#N/A	#N/A	#N/A	#N/A	#N/A	#N/A	#N/A	#N/A
ip	Female	25	None	No	No	No	No	No	No	No	#N/A	No TB findings	Not suspected	#N/A	#N/A	#N/A	#N/A	#N/A	#N/A	#N/A	#N/A
ip	Male	33	None	No	No	No	No	No	No	No	#N/A	No TB findings	Not suspected	#N/A	#N/A	#N/A	#N/A	#N/A	#N/A	#N/A	#N/A
ip	Female	44	Present	Yes	No	No	No	No	No	No	#N/A	No TB findings	Not suspected	#N/A	#N/A	#N/A	#N/A	#N/A	#N/A	#N/A	#N/A
ip	Female	24	None	No	No	No	No	No	No	No	#N/A	No TB findings	Not suspected	#N/A	#N/A	#N/A	#N/A	#N/A	#N/A	#N/A	#N/A
ip	Female	53	Present	Yes	No	Yes	No	No	No	No	#N/A	No TB findings	Not suspected	#N/A	#N/A	#N/A	#N/A	#N/A	#N/A	#N/A	#N/A
ip	Female	44	Present	Yes	No	No	No	No	No	No	#N/A	TB activity undetermined	Suspected	Negative	Negative	#N/A	#N/A	Unknown	Smear − Xpert −	#N/A	#N/A
ip	Female	45	Present	Yes	No	No	No	No	No	No	#N/A	No TB findings	Not suspected	#N/A	#N/A	#N/A	#N/A	#N/A	#N/A	#N/A	#N/A
ip	Female	36	Present	No	No	Yes	No	Yes	No	No	#N/A	No TB findings	Not suspected	#N/A	#N/A	#N/A	#N/A	#N/A	#N/A	#N/A	#N/A
ip	Female	44	Present	No	No	No	No	No	No	No	#N/A	No TB findings	Not suspected	#N/A	#N/A	#N/A	#N/A	#N/A	#N/A	#N/A	#N/A
ip	Male	41	None	No	No	No	No	No	No	No	#N/A	No TB findings	Not suspected	#N/A	#N/A	#N/A	#N/A	#N/A	#N/A	#N/A	#N/A
ip	Male	41	Present	Yes	Yes	No	No	No	No	No	#N/A	No TB findings	Not suspected	#N/A	#N/A	#N/A	#N/A	#N/A	#N/A	#N/A	#N/A
ip	Female	25	Present	Yes	No	No	No	No	No	No	#N/A	No TB findings	Not suspected	#N/A	#N/A	#N/A	#N/A	#N/A	#N/A	#N/A	#N/A
ip	Female	46	Present	Yes	No	No	No	No	No	No	#N/A	No TB findings	Not suspected	#N/A	#N/A	#N/A	#N/A	#N/A	#N/A	#N/A	#N/A
ip	Female	82	Present	Yes	No	No	No	Yes	No	No	#N/A	No TB findings	Not suspected	#N/A	#N/A	#N/A	#N/A	#N/A	#N/A	#N/A	#N/A
ip	Female	44	Present	No	No	No	No	No	No	No	#N/A	No TB findings	Not suspected	#N/A	#N/A	#N/A	#N/A	#N/A	#N/A	#N/A	#N/A
ip	Female	15	Present	Yes	No	No	No	Yes	No	No	#N/A	No TB findings	Not suspected	#N/A	#N/A	#N/A	#N/A	#N/A	#N/A	#N/A	#N/A
ip	Male	74	Present	Yes	No	No	No	No	No	No	#N/A	No TB findings	Not suspected	#N/A	#N/A	#N/A	#N/A	#N/A	#N/A	#N/A	#N/A
ip	Female	44	Present	Yes	No	No	No	No	No	No	#N/A	No TB findings	Not suspected	#N/A	#N/A	#N/A	#N/A	#N/A	#N/A	#N/A	#N/A
ip	Female	39	Present	Yes	No	Yes	No	Yes	No	No	#N/A	No TB findings	Not suspected	#N/A	#N/A	#N/A	#N/A	#N/A	#N/A	#N/A	#N/A
ip	Male	40	Present	Yes	No	No	No	No	No	No	#N/A	No TB findings	Not suspected	#N/A	#N/A	#N/A	#N/A	#N/A	#N/A	#N/A	#N/A
ip	Male	18	Present	Yes	No	Yes	No	Yes	No	No	#N/A	No TB findings	Not suspected	#N/A	#N/A	#N/A	#N/A	#N/A	#N/A	#N/A	#N/A
ip	Male	22	None	No	No	No	No	No	No	No	#N/A	No TB findings	Not suspected	#N/A	#N/A	#N/A	#N/A	#N/A	#N/A	#N/A	#N/A
ip	Female	37	None	No	No	No	No	No	No	No	#N/A	No TB findings	Not suspected	#N/A	#N/A	#N/A	#N/A	#N/A	#N/A	#N/A	#N/A
ip	Female	18	Present	Yes	No	No	No	Yes	No	No	#N/A	No TB findings	Not suspected	#N/A	#N/A	#N/A	#N/A	#N/A	#N/A	#N/A	#N/A
ip	Female	32	Present	No	No	No	No	No	No	No	#N/A	No TB findings	Not suspected	#N/A	#N/A	#N/A	#N/A	#N/A	#N/A	#N/A	#N/A
ip	Male	67	Present	Yes	No	No	No	No	No	No	#N/A	No TB findings	Not suspected	#N/A	#N/A	#N/A	#N/A	#N/A	#N/A	#N/A	#N/A
ip	Female	55	Present	Yes	No	No	No	No	No	No	#N/A	No TB findings	Not suspected	#N/A	#N/A	#N/A	#N/A	#N/A	#N/A	#N/A	#N/A
ip	Male	50	Present	Yes	No	Yes	No	No	No	No	#N/A	No TB findings	Not suspected	#N/A	#N/A	#N/A	#N/A	#N/A	#N/A	#N/A	#N/A
ip	Female	44	Present	Yes	No	No	No	No	No	No	#N/A	No TB findings	Not suspected	#N/A	#N/A	#N/A	#N/A	#N/A	#N/A	#N/A	#N/A
ip	Female	58	None	No	No	No	No	No	No	No	#N/A	No TB findings	Not suspected	#N/A	#N/A	#N/A	#N/A	#N/A	#N/A	#N/A	#N/A
ip	Male	31	None	No	No	No	No	No	No	No	#N/A	No TB findings	Not suspected	#N/A	#N/A	#N/A	#N/A	#N/A	#N/A	#N/A	#N/A
ip	Male	31	None	No	No	No	No	No	No	No	#N/A	No TB findings	Not suspected	#N/A	#N/A	#N/A	#N/A	#N/A	#N/A	#N/A	#N/A
ip	Female	61	None	No	No	No	No	No	No	No	#N/A	No TB findings	Not suspected	#N/A	#N/A	#N/A	#N/A	#N/A	#N/A	#N/A	#N/A
ip	Female	45	Present	No	No	No	No	No	No	No	#N/A	No TB findings	Not suspected	#N/A	#N/A	#N/A	#N/A	#N/A	#N/A	#N/A	#N/A
ip	Female	39	Present	No	No	No	No	No	No	No	#N/A	No TB findings	Not suspected	#N/A	#N/A	#N/A	#N/A	#N/A	#N/A	#N/A	#N/A
ip	Female	35	None	No	No	No	No	No	No	No	#N/A	No TB findings	Not suspected	#N/A	#N/A	#N/A	#N/A	#N/A	#N/A	#N/A	#N/A
ip	Female	33	None	No	No	No	No	No	No	No	#N/A	No TB findings	Not suspected	#N/A	#N/A	#N/A	#N/A	#N/A	#N/A	#N/A	#N/A
ip	Female	35	Present	Yes	No	No	No	No	No	No	#N/A	No TB findings	Not suspected	#N/A	#N/A	#N/A	#N/A	#N/A	#N/A	#N/A	#N/A
ip	Female	58	None	No	No	No	No	No	No	No	#N/A	No TB findings	Not suspected	#N/A	#N/A	#N/A	#N/A	#N/A	#N/A	#N/A	#N/A
ip	Female	36	None	No	No	No	No	No	Yes	No	#N/A	No TB findings	Not suspected	#N/A	#N/A	#N/A	#N/A	#N/A	#N/A	#N/A	#N/A
ip	Male	48	None	No	No	No	No	No	No	No	#N/A	No TB findings	Not suspected	#N/A	#N/A	#N/A	#N/A	#N/A	#N/A	#N/A	#N/A
ip	Female	41	None	No	No	No	No	No	No	No	#N/A	No TB findings	Not suspected	#N/A	#N/A	#N/A	#N/A	#N/A	#N/A	#N/A	#N/A
ip	Female	25	Present	Yes	No	No	No	No	No	No	#N/A	No TB findings	Not suspected	#N/A	#N/A	#N/A	#N/A	#N/A	#N/A	#N/A	#N/A
rural	Male	60	Present	Yes	No	No	No	Yes	Yes	No	Yes	TB activity undetermined	Suspected	Negative	Negative	#N/A	#N/A	Unknown	Smear − Xpert −	#N/A	#N/A
rural	Male	87	Present	Yes	No	No	No	Yes	Yes	No	No	TB activity undetermined	Suspected	Negative	Negative	#N/A	#N/A	Unknown	Smear − Xpert −	#N/A	#N/A
rural	Female	76	Present	No	Yes	No	No	No	Yes	No	Yes	TB activity undetermined	Suspected	Negative	Negative	#N/A	#N/A	Unknown	Smear − Xpert −	#N/A	#N/A
rural	Female	65	Present	Yes	No	No	No	Yes	No	No	No	TB activity undetermined	Suspected	Negative	Negative	#N/A	#N/A	Unknown	Smear − Xpert −	#N/A	#N/A
rural	Male	69	Present	Yes	No	No	No	No	Yes	Yes	Yes	TB activity undetermined	Suspected	Negative	Negative	#N/A	#N/A	Unknown	Smear − Xpert −	#N/A	#N/A
rural	Female	61	Present	No	No	No	No	Yes	Yes	Yes	No	Inactive TB	Suspected	Negative	Negative	#N/A	#N/A	Unknown	Smear − Xpert −	#N/A	#N/A
rural	Female	67	None	No	No	No	No	No	Yes	Yes	No	Inactive TB	Suspected	Negative	Negative	#N/A	#N/A	Unknown	Smear − Xpert −	#N/A	#N/A
rural	Male	53	Present	Yes	No	No	No	No	Yes	Yes	No	TB activity undetermined	Suspected	Negative	Negative	#N/A	#N/A	Unknown	Smear − Xpert −	#N/A	#N/A
rural	Male	45	Present	Yes	No	No	Yes	Yes	Yes	No	No	TB activity undetermined	Suspected	Negative	Negative	#N/A	#N/A	Unknown	Smear − Xpert −	#N/A	#N/A
rural	Male	92	Present	Yes	No	No	No	No	No	No	No	TB activity undetermined	Suspected	Negative	Negative	#N/A	#N/A	Unknown	Smear − Xpert −	#N/A	#N/A
rural	Male	49	Present	Yes	No	No	No	No	No	Yes	Yes	TB activity undetermined	Suspected	Negative	Negative	#N/A	#N/A	Unknown	Smear − Xpert −	#N/A	#N/A
rural	Female	77	Present	No	Yes	No	No	Yes	Yes	No	No	TB activity undetermined	Suspected	Negative	Negative	#N/A	#N/A	Unknown	Smear − Xpert −	#N/A	#N/A
rural	Female	58	Present	Yes	No	No	No	No	No	No	Yes	TB activity undetermined	Suspected	Negative	Negative	#N/A	#N/A	Unknown	Smear − Xpert −	#N/A	#N/A
rural	Female	67	Present	No	No	No	No	No	No	No	No	TB activity undetermined	Suspected	Negative	Negative	#N/A	#N/A	Unknown	Smear − Xpert −	#N/A	#N/A
rural	Female	56	Present	Yes	No	Yes	No	Yes	Yes	No	Yes	TB activity undetermined	Suspected	Negative	Negative	#N/A	#N/A	Unknown	Smear − Xpert −	#N/A	#N/A
rural	Male	63	Present	Yes	No	No	No	No	Yes	Yes	Yes	Active TB	Suspected	Negative	Negative	#N/A	#N/A	Unknown	Smear − Xpert −	#N/A	#N/A
rural	Male	55	Present	Yes	No	No	No	No	Yes	Yes	No	TB activity undetermined	Suspected	Negative	Negative	#N/A	#N/A	Unknown	Smear − Xpert −	#N/A	#N/A
rural	Male	49	Present	Yes	No	No	No	Yes	Yes	Yes	Yes	TB activity undetermined	Suspected	Negative	Negative	#N/A	#N/A	Unknown	Smear − Xpert −	#N/A	#N/A
rural	Female	58	Present	Yes	No	Yes	No	No	Yes	Yes	No	TB activity undetermined	Suspected	Negative	Negative	#N/A	#N/A	Unknown	Smear − Xpert −	#N/A	#N/A
rural	Female	67	Present	Yes	No	No	No	Yes	Yes	Yes	No	TB activity undetermined	Suspected	Negative	Negative	#N/A	#N/A	Unknown	Smear − Xpert −	#N/A	#N/A
rural	Male	70	Present	Yes	No	Yes	No	No	Yes	Yes	Yes	TB activity undetermined	Suspected	Negative	Negative	#N/A	#N/A	Unknown	Smear − Xpert −	#N/A	#N/A
rural	Female	35	Present	Yes	No	No	No	Yes	No	No	No	TB activity undetermined	Suspected	Negative	Negative	#N/A	#N/A	Unknown	Smear − Xpert −	#N/A	#N/A
rural	Female	79	Present	Yes	No	No	Yes	Yes	No	No	No	TB activity undetermined	Suspected	Negative	Negative	#N/A	#N/A	Unknown	Smear − Xpert −	#N/A	#N/A
rural	Male	70	Present	Yes	No	No	No	Yes	No	No	Yes	TB activity undetermined	Suspected	Negative	Negative	#N/A	#N/A	Unknown	Smear − Xpert −	#N/A	#N/A
rural	Male	44	Present	Yes	Yes	No	No	Yes	Yes	Yes	No	TB activity undetermined	Suspected	Negative	Negative	#N/A	#N/A	Unknown	Smear − Xpert −	#N/A	#N/A
rural	Male	23	Present	No	No	No	No	No	Yes	Yes	No	Inactive TB	Suspected	Negative	Negative	#N/A	#N/A	Unknown	Smear − Xpert −	#N/A	#N/A
rural	Male	50	Present	Yes	No	No	No	No	Yes	No	Yes	TB activity undetermined	Suspected	Negative	Negative	#N/A	#N/A	Unknown	Smear − Xpert −	#N/A	#N/A
rural	Male	46	Present	No	Yes	No	No	Yes	No	Yes	Yes	Active TB	Suspected	Negative	Negative	#N/A	#N/A	Unknown	Smear − Xpert −	#N/A	#N/A
rural	Female	73	Present	Yes	Yes	Yes	No	Yes	No	Yes	No	Inactive TB	Suspected	Negative	Negative	#N/A	#N/A	Unknown	Smear − Xpert −	#N/A	#N/A
rural	Female	70	Present	Yes	Yes	No	No	Yes	No	Yes	No	TB activity undetermined	Suspected	Negative	Negative	#N/A	#N/A	Unknown	Smear − Xpert −	#N/A	#N/A
rural	Female	38	Present	Yes	No	No	No	No	Yes	Yes	No	TB activity undetermined	Suspected	Negative	Negative	#N/A	#N/A	Unknown	Smear − Xpert −	#N/A	#N/A
rural	Female	53	Present	Yes	No	Yes	No	No	Yes	Yes	No	Active TB	Suspected	Negative	Negative	bac.neg	CT	Unknown	Smear − Xpert −	bac.neg	bac.neg
rural	Male	29	Present	Yes	No	No	No	No	Yes	Yes	No	Inactive TB	Suspected	Negative	Negative	#N/A	#N/A	Unknown	Smear − Xpert −	#N/A	#N/A
rural	Male	56	Present	Yes	No	No	No	Yes	No	Yes	Yes	TB activity undetermined	Suspected	Negative	Negative	#N/A	#N/A	Unknown	Smear − Xpert −	#N/A	#N/A
rural	Male	49	Present	Yes	No	No	No	Yes	No	Yes	Yes	Active TB	Suspected	Negative	Negative	#N/A	#N/A	Unknown	Smear − Xpert −	#N/A	#N/A
rural	Female	77	Present	Yes	No	No	No	Yes	Yes	Yes	Yes	TB activity undetermined	Suspected	Negative	Negative	#N/A	#N/A	Unknown	Smear − Xpert −	#N/A	#N/A
rural	Female	65	Present	Yes	No	No	No	No	No	Yes	No	TB activity undetermined	Suspected	Negative	Negative	#N/A	#N/A	Unknown	Smear − Xpert −	#N/A	#N/A
rural	Male	39	Present	Yes	No	Yes	No	Yes	No	Yes	No	TB activity undetermined	Suspected	Negative	Negative	#N/A	#N/A	Unknown	Smear − Xpert −	#N/A	#N/A
rural	Male	34	Present	No	No	No	No	No	Yes	Yes	No	Inactive TB	Suspected	Negative	Negative	#N/A	#N/A	Unknown	Smear − Xpert −	#N/A	#N/A
rural	Male	74	Present	Yes	Yes	No	No	Yes	Yes	Yes	Yes	Active TB	Suspected	Negative	Negative	bac.neg	CT	Unknown	Smear − Xpert −	bac.neg	bac.neg
rural	Male	49	Present	Yes	No	No	No	Yes	No	Yes	No	Inactive TB	Suspected	Negative	Negative	#N/A	#N/A	Unknown	Smear − Xpert −	#N/A	#N/A
rural	Male	84	Present	Yes	No	No	No	Yes	No	Yes	No	Inactive TB	Suspected	Negative	Negative	#N/A	#N/A	Unknown	Smear − Xpert −	#N/A	#N/A
rural	Female	82	Present	Yes	No	No	No	No	No	Yes	Yes	TB activity undetermined	Suspected	Negative	Negative	#N/A	#N/A	Unknown	Smear − Xpert −	#N/A	#N/A
rural	Female	71	Present	Yes	No	No	No	No	No	Yes	No	TB activity undetermined	Suspected	Negative	Negative	#N/A	#N/A	Unknown	Smear − Xpert −	#N/A	#N/A
rural	Male	48	Present	Yes	No	No	No	No	#N/A	Yes	Yes	TB activity undetermined	Suspected	Negative	Negative	#N/A	#N/A	Unknown	Smear − Xpert −	#N/A	#N/A
rural	Male	75	Present	Yes	No	No	No	No	No	No	No	TB activity undetermined	Suspected	Negative	Negative	#N/A	#N/A	Unknown	Smear − Xpert −	#N/A	#N/A
rural	Female	40	Present	No	No	No	No	No	Yes	Yes	No	TB activity undetermined	Suspected	Negative	Negative	#N/A	#N/A	Unknown	Smear − Xpert −	#N/A	#N/A
rural	Female	78	Present	Yes	No	No	No	No	#N/A	Yes	Yes	TB activity undetermined	Suspected	Negative	Negative	#N/A	#N/A	Unknown	Smear − Xpert −	#N/A	#N/A
rural	Male	53	Present	Yes	No	No	No	No	No	No	Yes	TB activity undetermined	Suspected	Negative	Negative	#N/A	#N/A	Unknown	Smear − Xpert −	#N/A	#N/A
rural	Male	67	Present	No	No	No	No	No	Yes	No	No	TB activity undetermined	Suspected	Negative	Negative	#N/A	#N/A	Unknown	Smear − Xpert −	#N/A	#N/A
rural	Male	52	Present	Yes	No	No	No	No	Yes	Yes	Yes	TB activity undetermined	Suspected	Negative	Negative	#N/A	#N/A	Unknown	Smear − Xpert −	#N/A	#N/A
rural	Female	43	Present	No	No	No	No	No	Yes	No	No	TB activity undetermined	Suspected	Negative	Negative	#N/A	#N/A	Unknown	Smear − Xpert −	#N/A	#N/A
rural	Male	58	Present	Yes	No	Yes	No	No	No	No	Yes	TB activity undetermined	Suspected	Negative	Negative	#N/A	#N/A	Unknown	Smear − Xpert −	#N/A	#N/A
rural	Female	61	Present	Yes	Yes	Yes	No	No	Yes	No	No	TB activity undetermined	Suspected	Negative	Negative	#N/A	#N/A	Unknown	Smear − Xpert −	#N/A	#N/A
rural	Male	68	Present	Yes	Yes	No	No	No	No	No	Yes	TB activity undetermined	Suspected	Negative	Negative	#N/A	#N/A	Unknown	Smear − Xpert −	#N/A	#N/A
rural	Female	53	Present	Yes	No	No	No	No	No	Yes	No	Inactive TB	Suspected	Negative	Negative	#N/A	#N/A	Unknown	Smear − Xpert −	#N/A	#N/A
rural	Female	67	Present	No	No	Yes	No	No	No	Yes	No	Inactive TB	Suspected	Negative	Negative	#N/A	#N/A	Unknown	Smear − Xpert −	#N/A	#N/A
rural	Male	77	Present	Yes	No	No	No	No	No	No	Yes	TB activity undetermined	Suspected	Negative	Negative	#N/A	#N/A	Unknown	Smear − Xpert −	#N/A	#N/A
rural	Male	56	Present	Yes	No	No	Yes	No	No	No	Yes	TB activity undetermined	Suspected	Negative	Negative	#N/A	#N/A	Unknown	Smear − Xpert −	#N/A	#N/A
rural	Male	60	Present	Yes	No	No	No	No	No	No	Yes	TB activity undetermined	Suspected	Negative	Negative	#N/A	#N/A	Unknown	Smear − Xpert −	#N/A	#N/A
rural	Female	81	Present	Yes	No	No	No	No	Yes	No	Yes	TB activity undetermined	Suspected	Negative	Negative	#N/A	#N/A	Unknown	Smear − Xpert −	#N/A	#N/A
rural	Male	55	Present	No	Yes	No	No	Yes	No	No	No	TB activity undetermined	Suspected	Negative	Negative	#N/A	#N/A	Unknown	Smear − Xpert −	#N/A	#N/A
rural	Male	66	Present	Yes	No	No	No	No	No	No	Yes	Active TB	Suspected	Negative	Negative	#N/A	#N/A	Unknown	Smear − Xpert −	#N/A	#N/A
rural	Female	57	Present	No	No	No	No	No	No	Yes	#N/A	TB activity undetermined	Suspected	Negative	Negative	bac.neg	CT	Unknown	Smear − Xpert −	bac.neg	bac.neg
rural	Male	57	None	No	No	No	No	No	Yes	No	No	TB activity undetermined	Suspected	Negative	Negative	#N/A	#N/A	Unknown	Smear − Xpert −	#N/A	#N/A
rural	Female	84	Present	Yes	No	No	No	No	No	Yes	No	TB activity undetermined	Suspected	Negative	Negative	#N/A	#N/A	Unknown	Smear − Xpert −	#N/A	#N/A
rural	Male	52	Present	Yes	No	No	No	No	Yes	Yes	Yes	TB activity undetermined	Suspected	Negative	Negative	#N/A	#N/A	Unknown	Smear − Xpert −	#N/A	#N/A
rural	Male	49	Present	Yes	Yes	No	No	No	Yes	Yes	Yes	TB activity undetermined	Suspected	Positive	Positive	sm.pos	CT	Susceptible	Smear + Xpert +	sm.pos	bac.pos
rural	Male	34	Present	No	Yes	Yes	No	No	Yes	Yes	Yes	TB activity undetermined	Suspected	Positive	Positive	sm.pos	C	Susceptible	Smear + Xpert +	sm.pos	bac.pos
rural	Male	80	Present	Yes	No	No	No	No	No	No	Yes	Active TB	Suspected	Negative	Positive	xp.pos	C	Susceptible	Smear − Xpert +	xp.pos	bac.pos
rural	Female	75	Present	No	Yes	No	No	No	No	No	#N/A	TB activity undetermined	Suspected	Negative	Negative	#N/A	#N/A	Unknown	Smear − Xpert −	#N/A	#N/A
rural	Female	67	Present	Yes	No	No	No	No	Yes	#N/A	No	TB activity undetermined	Suspected	Negative	Negative	#N/A	#N/A	Unknown	Smear − Xpert −	#N/A	#N/A
rural	Male	64	Present	No	No	No	No	No	No	No	No	TB activity undetermined	Suspected	Negative	Negative	#N/A	#N/A	Unknown	Smear − Xpert −	#N/A	#N/A
rural	Male	49	Present	Yes	No	No	No	No	No	No	No	TB activity undetermined	Suspected	Negative	Negative	#N/A	#N/A	Unknown	Smear − Xpert −	#N/A	#N/A
rural	Female	43	Present	Yes	No	No	No	No	Yes	No	No	Active TB	Suspected	Negative	Negative	#N/A	#N/A	Unknown	Smear − Xpert −	#N/A	#N/A
rural	Female	35	Present	No	No	No	No	No	Yes	No	No	TB activity undetermined	Suspected	Negative	Negative	#N/A	#N/A	Unknown	Smear − Xpert −	#N/A	#N/A
rural	Female	72	None	No	No	No	No	No	No	No	No	TB activity undetermined	Suspected	Negative	Negative	#N/A	#N/A	Unknown	Smear − Xpert −	#N/A	#N/A
rural	Male	47	Present	Yes	No	Yes	No	No	No	No	Yes	Active TB	Suspected	Negative	Negative	#N/A	#N/A	Unknown	Smear − Xpert −	#N/A	#N/A
rural	Male	61	Present	Yes	No	No	No	No	No	No	No	TB activity undetermined	Suspected	Negative	Negative	#N/A	#N/A	Unknown	Smear − Xpert −	#N/A	#N/A
rural	Male	73	Present	Yes	Yes	No	No	No	No	No	No	TB activity undetermined	Suspected	Negative	Negative	#N/A	#N/A	Unknown	Smear − Xpert −	#N/A	#N/A
rural	Male	48	Present	No	Yes	No	No	No	Yes	Yes	No	TB activity undetermined	Suspected	Negative	Negative	#N/A	#N/A	Unknown	Smear − Xpert −	#N/A	#N/A
rural	Male	66	Present	Yes	No	No	No	No	Yes	Yes	No	TB activity undetermined	Suspected	Negative	Negative	#N/A	#N/A	Unknown	Smear − Xpert −	#N/A	#N/A
rural	Male	72	Present	Yes	Yes	Yes	No	No	No	No	Yes	TB activity undetermined	Suspected	Negative	Negative	#N/A	#N/A	Unknown	Smear − Xpert −	#N/A	#N/A
rural	Female	48	Present	Yes	No	No	No	No	No	No	No	TB activity undetermined	Suspected	Negative	Negative	#N/A	#N/A	Unknown	Smear − Xpert −	#N/A	#N/A
rural	Male	71	Present	Yes	Yes	No	No	No	Yes	Yes	No	TB activity undetermined	Suspected	Negative	Negative	#N/A	#N/A	Unknown	Smear − Xpert −	#N/A	#N/A
rural	Male	37	Present	Yes	No	No	No	No	Yes	No	Yes	TB activity undetermined	Suspected	Negative	Negative	#N/A	#N/A	Unknown	Smear − Xpert −	#N/A	#N/A
rural	Male	53	Present	Yes	No	No	No	No	Yes	No	No	TB activity undetermined	Suspected	Negative	Negative	#N/A	#N/A	Unknown	Smear − Xpert −	#N/A	#N/A
rural	Male	49	Present	Yes	No	Yes	No	No	Yes	Yes	No	TB activity undetermined	Suspected	Negative	Negative	#N/A	#N/A	Unknown	Smear − Xpert −	#N/A	#N/A
rural	Female	88	Present	Yes	No	Yes	No	No	Yes	Yes	No	TB activity undetermined	Suspected	Negative	Negative	#N/A	#N/A	Unknown	Smear − Xpert −	#N/A	#N/A
rural	Female	28	Present	Yes	Yes	No	No	No	No	No	No	TB activity undetermined	Suspected	Negative	Negative	#N/A	#N/A	Unknown	Smear − Xpert −	#N/A	#N/A
rural	Male	46	Present	Yes	No	No	No	No	Yes	Yes	No	TB activity undetermined	Suspected	Negative	Negative	#N/A	#N/A	Unknown	Smear − Xpert −	#N/A	#N/A
rural	Male	69	Present	Yes	No	Yes	No	No	No	Yes	No	TB activity undetermined	Suspected	Negative	Negative	#N/A	#N/A	Unknown	Smear − Xpert −	#N/A	#N/A
rural	Male	40	Present	No	No	No	No	No	Yes	No	Yes	TB activity undetermined	Suspected	Negative	Negative	#N/A	#N/A	Unknown	Smear − Xpert −	#N/A	#N/A
rural	Female	51	Present	No	No	No	No	No	No	Yes	No	TB activity undetermined	Suspected	Negative	Negative	#N/A	#N/A	Unknown	Smear − Xpert −	#N/A	#N/A
rural	Female	78	Present	No	No	No	No	No	No	Yes	No	TB activity undetermined	Suspected	Negative	Negative	#N/A	#N/A	Unknown	Smear − Xpert −	#N/A	#N/A
rural	Male	43	Present	No	Yes	No	No	No	No	No	Yes	TB activity undetermined	Suspected	Negative	Negative	#N/A	#N/A	Unknown	Smear − Xpert −	#N/A	#N/A
rural	Female	66	Present	Yes	No	No	No	No	No	No	No	TB activity undetermined	Suspected	Negative	Negative	#N/A	#N/A	Unknown	Smear − Xpert −	#N/A	#N/A
rural	Male	67	Present	Yes	No	No	No	No	No	No	No	TB activity undetermined	Suspected	Negative	Negative	#N/A	#N/A	Unknown	Smear − Xpert −	#N/A	#N/A
rural	Male	53	Present	Yes	No	Yes	No	No	Yes	No	Yes	TB activity undetermined	Suspected	Negative	Negative	#N/A	#N/A	Unknown	Smear − Xpert −	#N/A	#N/A
rural	Female	69	Present	Yes	No	No	No	No	No	#N/A	Yes	TB activity undetermined	Suspected	Negative	Negative	#N/A	#N/A	Unknown	Smear − Xpert −	#N/A	#N/A
rural	Female	62	Present	Yes	Yes	Yes	No	Yes	Yes	Yes	No	TB activity undetermined	Suspected	Negative	Negative	#N/A	#N/A	Unknown	Smear − Xpert −	#N/A	#N/A
rural	Male	69	Present	Yes	No	No	No	No	No	Yes	No	TB activity undetermined	Suspected	Negative	Negative	#N/A	#N/A	Unknown	Smear − Xpert −	#N/A	#N/A
rural	Female	61	None	No	No	No	No	No	No	Yes	No	TB activity undetermined	Suspected	Negative	Negative	#N/A	#N/A	Unknown	Smear − Xpert −	#N/A	#N/A
rural	Male	67	Present	Yes	Yes	No	No	No	No	No	Yes	TB activity undetermined	Suspected	Negative	Negative	#N/A	#N/A	Unknown	Smear − Xpert −	#N/A	#N/A
rural	Female	55	Present	No	No	No	No	No	No	No	No	TB activity undetermined	Suspected	Negative	Negative	#N/A	#N/A	Unknown	Smear − Xpert −	#N/A	#N/A
rural	Male	49	Present	Yes	No	No	No	No	No	No	Yes	TB activity undetermined	Suspected	Negative	Negative	#N/A	#N/A	Unknown	Smear − Xpert −	#N/A	#N/A
rural	Female	57	Present	No	No	No	No	No	No	No	No	TB activity undetermined	Suspected	Negative	Negative	#N/A	#N/A	Unknown	Smear − Xpert −	#N/A	#N/A
rural	Female	75	Present	Yes	No	No	No	No	No	No	No	TB activity undetermined	Suspected	Negative	Negative	#N/A	#N/A	Unknown	Smear − Xpert −	#N/A	#N/A
rural	Female	39	None	No	No	No	No	No	No	No	No	TB activity undetermined	Suspected	Negative	Negative	#N/A	#N/A	Unknown	Smear − Xpert −	#N/A	#N/A
rural	Male	40	None	No	No	No	No	No	No	Yes	No	TB activity undetermined	Suspected	Negative	Negative	#N/A	#N/A	Unknown	Smear − Xpert −	#N/A	#N/A
rural	Male	62	Present	Yes	No	No	No	No	Yes	Yes	Yes	TB activity undetermined	Suspected	Negative	Negative	#N/A	#N/A	Unknown	Smear − Xpert −	#N/A	#N/A
rural	Male	69	Present	Yes	No	No	No	No	No	Yes	No	TB activity undetermined	Suspected	Negative	Negative	#N/A	#N/A	Unknown	Smear − Xpert −	#N/A	#N/A
rural	Male	43	Present	Yes	No	Yes	No	Yes	Yes	Yes	Yes	No TB findings	Not suspected	#N/A	#N/A	#N/A	#N/A	#N/A	#N/A	#N/A	#N/A
rural	Female	40	Present	Yes	No	No	No	No	Yes	No	No	No TB findings	Not suspected	#N/A	#N/A	#N/A	#N/A	#N/A	#N/A	#N/A	#N/A
rural	Female	68	Present	No	No	Yes	No	No	No	No	No	TB activity undetermined	Suspected	Negative	Negative	#N/A	#N/A	Unknown	Smear − Xpert −	#N/A	#N/A
rural	Female	76	Present	Yes	No	Yes	No	No	No	No	No	TB activity undetermined	Suspected	Negative	Negative	#N/A	#N/A	Unknown	Smear − Xpert −	#N/A	#N/A
rural	Male	60	None	No	No	No	No	No	No	No	Yes	No TB findings	Not suspected	#N/A	#N/A	#N/A	#N/A	#N/A	#N/A	#N/A	#N/A
rural	Male	23	Present	No	No	No	No	No	No	No	No	No TB findings	Not suspected	#N/A	#N/A	#N/A	#N/A	#N/A	#N/A	#N/A	#N/A
rural	Male	50	None	No	No	No	No	No	No	No	Yes	TB activity undetermined	Suspected	Negative	Negative	#N/A	#N/A	Unknown	Smear − Xpert −	#N/A	#N/A
rural	Female	25	Present	Yes	No	No	No	No	No	No	No	No TB findings	Not suspected	#N/A	#N/A	#N/A	#N/A	#N/A	#N/A	#N/A	#N/A
rural	Female	43	Present	No	No	No	No	No	Yes	Yes	Yes	TB activity undetermined	Suspected	Negative	Negative	#N/A	#N/A	Unknown	Smear − Xpert −	#N/A	#N/A
rural	Female	62	Present	Yes	No	No	No	No	No	No	Yes	No TB findings	Not suspected	#N/A	#N/A	#N/A	#N/A	#N/A	#N/A	#N/A	#N/A
rural	Male	67	Present	Yes	Yes	No	No	No	No	No	Yes	No TB findings	Not suspected	#N/A	#N/A	#N/A	#N/A	#N/A	#N/A	#N/A	#N/A
rural	Female	50	Present	No	No	Yes	No	No	No	No	No	No TB findings	Not suspected	#N/A	#N/A	#N/A	#N/A	#N/A	#N/A	#N/A	#N/A
rural	Male	29	Present	No	No	No	No	No	No	No	Yes	No TB findings	Not suspected	#N/A	#N/A	#N/A	#N/A	#N/A	#N/A	#N/A	#N/A
rural	Female	52	Present	Yes	No	No	No	No	Yes	No	No	TB activity undetermined	Suspected	Negative	Negative	#N/A	#N/A	Unknown	Smear − Xpert −	#N/A	#N/A
rural	Female	24	Present	Yes	No	No	No	No	No	No	No	TB activity undetermined	Suspected	Negative	Negative	#N/A	#N/A	Unknown	Smear − Xpert −	#N/A	#N/A
rural	Female	45	Present	No	No	No	No	Yes	Yes	No	No	Inactive TB	Not suspected	#N/A	#N/A	#N/A	#N/A	#N/A	#N/A	#N/A	#N/A
rural	Female	67	Present	Yes	No	No	No	No	No	Yes	No	TB activity undetermined	Suspected	Negative	Negative	#N/A	#N/A	Unknown	Smear − Xpert −	#N/A	#N/A
rural	Male	26	None	No	No	No	No	No	Yes	No	No	No TB findings	Not suspected	#N/A	#N/A	#N/A	#N/A	#N/A	#N/A	#N/A	#N/A
rural	Female	28	None	No	No	No	No	No	Yes	No	No	No TB findings	Not suspected	#N/A	#N/A	#N/A	#N/A	#N/A	#N/A	#N/A	#N/A
rural	Female	56	Present	Yes	Yes	Yes	No	No	Yes	No	No	TB activity undetermined	Suspected	Negative	Negative	#N/A	#N/A	Unknown	Smear − Xpert −	#N/A	#N/A
rural	Female	38	Present	No	No	No	No	No	No	No	No	No TB findings	Not suspected	#N/A	#N/A	#N/A	#N/A	#N/A	#N/A	#N/A	#N/A
rural	Female	53	Present	No	No	No	No	No	No	No	No	No TB findings	Not suspected	#N/A	#N/A	#N/A	#N/A	#N/A	#N/A	#N/A	#N/A
rural	Male	58	Present	Yes	Yes	Yes	No	No	No	No	No	TB activity undetermined	Suspected	Negative	Negative	#N/A	#N/A	Unknown	Smear − Xpert −	#N/A	#N/A
rural	Female	82	Present	Yes	No	No	No	No	No	No	No	TB activity undetermined	Suspected	Negative	Negative	#N/A	#N/A	Unknown	Smear − Xpert −	#N/A	#N/A
rural	Male	41	Present	Yes	No	Yes	No	Yes	No	No	Yes	No TB findings	Not suspected	#N/A	#N/A	#N/A	#N/A	#N/A	#N/A	#N/A	#N/A
rural	Male	37	Present	Yes	No	No	No	Yes	No	No	Yes	TB activity undetermined	Suspected	Negative	Negative	#N/A	#N/A	Unknown	Smear − Xpert −	#N/A	#N/A
rural	Male	32	Present	No	No	No	No	No	No	No	No	No TB findings	Not suspected	#N/A	#N/A	#N/A	#N/A	#N/A	#N/A	#N/A	#N/A
rural	Female	19	None	No	No	No	No	No	No	No	No	No TB findings	Not suspected	#N/A	#N/A	#N/A	#N/A	#N/A	#N/A	#N/A	#N/A
rural	Female	33	Present	Yes	No	No	No	No	No	No	No	No TB findings	Not suspected	#N/A	#N/A	#N/A	#N/A	#N/A	#N/A	#N/A	#N/A
rural	Female	23	Present	No	No	No	No	No	No	No	No	TB activity undetermined	Suspected	Negative	Negative	#N/A	#N/A	Unknown	Smear − Xpert −	#N/A	#N/A
rural	Female	48	Present	Yes	No	No	No	Yes	No	No	No	TB activity undetermined	Suspected	Negative	Negative	#N/A	#N/A	Unknown	Smear − Xpert −	#N/A	#N/A
rural	Female	15	Present	No	No	No	No	No	No	No	No	No TB findings	Not suspected	#N/A	#N/A	#N/A	#N/A	#N/A	#N/A	#N/A	#N/A
rural	Male	61	Present	No	No	No	No	Yes	No	No	Yes	No TB findings	Not suspected	#N/A	#N/A	#N/A	#N/A	#N/A	#N/A	#N/A	#N/A
rural	Female	17	Present	No	No	No	No	No	No	No	No	No TB findings	Not suspected	#N/A	#N/A	#N/A	#N/A	#N/A	#N/A	#N/A	#N/A
rural	Female	31	Present	Yes	No	Yes	No	Yes	No	No	Yes	No TB findings	Not suspected	#N/A	#N/A	#N/A	#N/A	#N/A	#N/A	#N/A	#N/A
rural	Male	26	None	No	No	No	No	No	No	No	Yes	No TB findings	Not suspected	#N/A	#N/A	#N/A	#N/A	#N/A	#N/A	#N/A	#N/A
rural	Female	53	Present	Yes	No	No	No	No	No	No	No	TB activity undetermined	Suspected	Negative	Negative	#N/A	#N/A	Unknown	Smear − Xpert −	#N/A	#N/A
rural	Male	22	Present	Yes	No	No	No	No	Yes	No	Yes	TB activity undetermined	Suspected	Negative	Negative	#N/A	#N/A	Unknown	Smear − Xpert −	#N/A	#N/A
rural	Female	40	Present	Yes	Yes	No	No	No	No	No	No	No TB findings	Not suspected	#N/A	#N/A	#N/A	#N/A	#N/A	#N/A	#N/A	#N/A
rural	Female	54	None	No	No	No	No	No	No	No	No	No TB findings	Not suspected	#N/A	#N/A	#N/A	#N/A	#N/A	#N/A	#N/A	#N/A
rural	Male	43	Present	Yes	No	No	No	Yes	Yes	No	Yes	TB activity undetermined	Suspected	Negative	Negative	#N/A	#N/A	Unknown	Smear − Xpert −	#N/A	#N/A
rural	Female	39	Present	Yes	No	No	No	No	Yes	No	No	No TB findings	Not suspected	#N/A	#N/A	#N/A	#N/A	#N/A	#N/A	#N/A	#N/A
rural	Male	45	Present	No	No	No	No	No	Yes	No	Yes	TB activity undetermined	Suspected	Negative	Negative	#N/A	#N/A	Unknown	Smear − Xpert −	#N/A	#N/A
rural	Female	42	Present	No	No	No	No	No	Yes	No	No	No TB findings	Not suspected	#N/A	#N/A	#N/A	#N/A	#N/A	#N/A	#N/A	#N/A
rural	Male	41	Present	Yes	No	No	No	No	#N/A	Yes	No	TB activity undetermined	Suspected	Negative	Negative	#N/A	#N/A	Unknown	Smear − Xpert −	#N/A	#N/A
rural	Male	59	Present	No	No	No	No	No	No	Yes	No	TB activity undetermined	Suspected	Negative	Negative	#N/A	#N/A	Unknown	Smear − Xpert −	#N/A	#N/A
rural	Male	71	Present	Yes	No	No	No	No	No	No	No	No TB findings	Not suspected	#N/A	#N/A	#N/A	#N/A	#N/A	#N/A	#N/A	#N/A
rural	Female	54	Present	Yes	No	No	No	No	No	No	No	TB activity undetermined	Suspected	Negative	Negative	#N/A	#N/A	Unknown	Smear − Xpert −	#N/A	#N/A
rural	Female	51	None	No	No	No	No	No	Yes	No	No	No TB findings	Not suspected	#N/A	#N/A	#N/A	#N/A	#N/A	#N/A	#N/A	#N/A
rural	Female	51	None	No	No	No	No	No	Yes	No	No	No TB findings	Not suspected	#N/A	#N/A	#N/A	#N/A	#N/A	#N/A	#N/A	#N/A
rural	Female	45	None	No	No	No	No	No	No	No	No	No TB findings	Not suspected	#N/A	#N/A	#N/A	#N/A	#N/A	#N/A	#N/A	#N/A
rural	Female	48	None	No	No	No	No	No	No	No	No	No TB findings	Not suspected	#N/A	#N/A	#N/A	#N/A	#N/A	#N/A	#N/A	#N/A
rural	Female	41	None	No	No	No	No	No	No	No	No	No TB findings	Not suspected	#N/A	#N/A	#N/A	#N/A	#N/A	#N/A	#N/A	#N/A
rural	Female	45	None	No	No	No	No	No	Yes	No	No	No TB findings	Not suspected	#N/A	#N/A	#N/A	#N/A	#N/A	#N/A	#N/A	#N/A
rural	Female	65	Present	Yes	No	No	No	No	No	No	No	TB activity undetermined	Suspected	Negative	Negative	#N/A	#N/A	Unknown	Smear − Xpert −	#N/A	#N/A
rural	Male	33	None	No	No	No	No	No	No	No	No	No TB findings	Not suspected	#N/A	#N/A	#N/A	#N/A	#N/A	#N/A	#N/A	#N/A
rural	Male	73	None	No	No	No	No	No	No	No	Yes	TB activity undetermined	Suspected	Negative	Negative	#N/A	#N/A	Unknown	Smear − Xpert −	#N/A	#N/A
rural	Female	62	Present	Yes	Yes	No	No	No	No	#N/A	#N/A	TB activity undetermined	Suspected	Negative	Negative	#N/A	#N/A	Unknown	Smear − Xpert −	#N/A	#N/A
rural	Male	29	Present	Yes	No	No	No	No	Yes	No	No	No TB findings	Not suspected	#N/A	#N/A	#N/A	#N/A	#N/A	#N/A	#N/A	#N/A
rural	Male	37	Present	Yes	No	Yes	No	Yes	Yes	No	Yes	Active TB	Suspected	Negative	Negative	#N/A	#N/A	Unknown	Smear − Xpert −	#N/A	#N/A
rural	Male	56	Present	Yes	No	No	No	No	No	No	No	TB activity undetermined	Suspected	Negative	Negative	#N/A	#N/A	Unknown	Smear − Xpert −	#N/A	#N/A
rural	Female	60	Present	No	No	No	No	No	No	No	Yes	No TB findings	Not suspected	#N/A	#N/A	#N/A	#N/A	#N/A	#N/A	#N/A	#N/A
rural	Female	44	Present	No	No	No	No	No	Yes	No	No	No TB findings	Not suspected	#N/A	#N/A	#N/A	#N/A	#N/A	#N/A	#N/A	#N/A
rural	Female	29	Present	Yes	No	No	No	No	No	No	No	No TB findings	Not suspected	#N/A	#N/A	#N/A	#N/A	#N/A	#N/A	#N/A	#N/A
rural	Male	39	Present	Yes	No	No	No	No	No	No	Yes	No TB findings	Not suspected	#N/A	#N/A	#N/A	#N/A	#N/A	#N/A	#N/A	#N/A
rural	Female	42	Present	Yes	No	Yes	No	Yes	Yes	No	No	TB activity undetermined	Suspected	Negative	Negative	#N/A	#N/A	Unknown	Smear − Xpert −	#N/A	#N/A
rural	Male	35	Present	No	No	No	No	No	Yes	No	Yes	No TB findings	Not suspected	#N/A	#N/A	#N/A	#N/A	#N/A	#N/A	#N/A	#N/A
rural	Female	41	Present	Yes	No	Yes	No	Yes	Yes	No	Yes	TB activity undetermined	Suspected	Negative	Negative	#N/A	#N/A	Unknown	Smear − Xpert −	#N/A	#N/A
rural	Female	49	Present	No	No	No	No	No	No	No	No	No TB findings	Not suspected	#N/A	#N/A	#N/A	#N/A	#N/A	#N/A	#N/A	#N/A
rural	Female	58	Present	No	No	No	No	No	No	No	No	No TB findings	Not suspected	#N/A	#N/A	#N/A	#N/A	#N/A	#N/A	#N/A	#N/A
rural	Male	45	None	No	No	No	No	No	No	No	Yes	No TB findings	Not suspected	#N/A	#N/A	#N/A	#N/A	#N/A	#N/A	#N/A	#N/A
rural	Female	27	Present	No	No	No	No	No	No	No	Yes	No TB findings	Not suspected	#N/A	#N/A	#N/A	#N/A	#N/A	#N/A	#N/A	#N/A
rural	Female	71	Present	Yes	No	No	No	No	Yes	No	No	TB activity undetermined	Suspected	Negative	Negative	#N/A	#N/A	Unknown	Smear − Xpert −	#N/A	#N/A
rural	Female	55	Present	No	No	No	No	No	No	No	No	No TB findings	Not suspected	#N/A	#N/A	#N/A	#N/A	#N/A	#N/A	#N/A	#N/A
rural	Male	19	Present	Yes	No	No	No	No	Yes	No	Yes	No TB findings	Not suspected	#N/A	#N/A	#N/A	#N/A	#N/A	#N/A	#N/A	#N/A
rural	Female	17	Present	No	No	Yes	No	Yes	Yes	No	Yes	No TB findings	Not suspected	#N/A	#N/A	#N/A	#N/A	#N/A	#N/A	#N/A	#N/A
rural	Female	15	Present	No	No	No	No	No	No	No	No	No TB findings	Not suspected	#N/A	#N/A	#N/A	#N/A	#N/A	#N/A	#N/A	#N/A
rural	Female	20	None	No	No	No	No	No	Yes	No	No	No TB findings	Not suspected	#N/A	#N/A	#N/A	#N/A	#N/A	#N/A	#N/A	#N/A
rural	Male	34	Present	Yes	No	No	No	No	No	No	Yes	No TB findings	Not suspected	#N/A	#N/A	#N/A	#N/A	#N/A	#N/A	#N/A	#N/A
rural	Male	51	Present	Yes	No	No	No	No	No	No	Yes	TB activity undetermined	Suspected	Negative	Negative	#N/A	#N/A	Unknown	Smear − Xpert −	#N/A	#N/A
rural	Male	55	None	No	No	No	No	No	No	No	No	TB activity undetermined	Suspected	Negative	Negative	#N/A	#N/A	Unknown	Smear − Xpert −	#N/A	#N/A
rural	Male	61	Present	Yes	No	No	No	Yes	No	No	Yes	TB activity undetermined	Suspected	Negative	Negative	#N/A	#N/A	Unknown	Smear − Xpert −	#N/A	#N/A
rural	Male	33	Present	No	No	No	No	No	No	No	No	No TB findings	Not suspected	#N/A	#N/A	#N/A	#N/A	#N/A	#N/A	#N/A	#N/A
rural	Female	35	None	No	No	No	No	No	No	No	No	No TB findings	Not suspected	#N/A	#N/A	#N/A	#N/A	#N/A	#N/A	#N/A	#N/A
rural	Female	45	None	No	No	No	No	No	No	No	No	No TB findings	Not suspected	#N/A	#N/A	#N/A	#N/A	#N/A	#N/A	#N/A	#N/A
rural	Female	51	Present	Yes	No	No	No	No	Yes	No	No	No TB findings	Not suspected	#N/A	#N/A	#N/A	#N/A	#N/A	#N/A	#N/A	#N/A
rural	Male	32	Present	Yes	No	No	No	No	No	No	No	No TB findings	Not suspected	#N/A	#N/A	#N/A	#N/A	#N/A	#N/A	#N/A	#N/A
rural	Female	30	Present	No	No	No	No	No	No	No	No	No TB findings	Not suspected	#N/A	#N/A	#N/A	#N/A	#N/A	#N/A	#N/A	#N/A
rural	Female	17	Present	Yes	No	Yes	No	Yes	Yes	No	No	No TB findings	Not suspected	#N/A	#N/A	#N/A	#N/A	#N/A	#N/A	#N/A	#N/A
rural	Female	50	None	No	No	No	No	No	Yes	No	No	No TB findings	Not suspected	#N/A	#N/A	#N/A	#N/A	#N/A	#N/A	#N/A	#N/A
rural	Female	51	Present	No	No	No	No	No	No	No	No	TB activity undetermined	Suspected	Negative	Negative	#N/A	#N/A	Unknown	Smear − Xpert −	#N/A	#N/A
rural	Female	76	Present	Yes	No	No	No	No	No	No	No	No TB findings	Not suspected	#N/A	#N/A	#N/A	#N/A	#N/A	#N/A	#N/A	#N/A
rural	Female	58	Present	No	No	No	No	No	No	No	No	TB activity undetermined	Suspected	Negative	Negative	#N/A	#N/A	Unknown	Smear − Xpert −	#N/A	#N/A
rural	Male	17	Present	No	No	No	No	No	No	No	No	No TB findings	Not suspected	#N/A	#N/A	#N/A	#N/A	#N/A	#N/A	#N/A	#N/A
rural	Female	80	None	No	No	No	No	No	No	Yes	No	TB activity undetermined	Suspected	Negative	Negative	#N/A	#N/A	Unknown	Smear − Xpert −	#N/A	#N/A
rural	Female	51	Present	Yes	No	No	No	No	Yes	No	Yes	No TB findings	Not suspected	#N/A	#N/A	#N/A	#N/A	#N/A	#N/A	#N/A	#N/A
rural	Female	26	None	No	No	No	No	No	Yes	No	No	No TB findings	Not suspected	#N/A	#N/A	#N/A	#N/A	#N/A	#N/A	#N/A	#N/A
rural	Female	57	None	No	No	No	No	No	No	No	No	No TB findings	Not suspected	#N/A	#N/A	#N/A	#N/A	#N/A	#N/A	#N/A	#N/A
rural	Female	58	Present	Yes	No	Yes	No	No	No	No	No	No TB findings	Not suspected	#N/A	#N/A	#N/A	#N/A	#N/A	#N/A	#N/A	#N/A
rural	Male	33	Present	Yes	No	No	No	No	No	No	Yes	No TB findings	Not suspected	#N/A	#N/A	#N/A	#N/A	#N/A	#N/A	#N/A	#N/A
rural	Male	58	Present	No	No	No	No	No	No	No	No	No TB findings	Not suspected	#N/A	#N/A	#N/A	#N/A	#N/A	#N/A	#N/A	#N/A
rural	Female	80	Present	Yes	No	No	No	No	No	No	No	No TB findings	Not suspected	#N/A	#N/A	#N/A	#N/A	#N/A	#N/A	#N/A	#N/A
rural	Female	77	None	No	No	No	No	No	Yes	No	No	TB activity undetermined	Suspected	Negative	Negative	#N/A	#N/A	Unknown	Smear − Xpert −	#N/A	#N/A
rural	Female	18	None	No	No	No	No	No	No	No	No	No TB findings	Not suspected	#N/A	#N/A	#N/A	#N/A	#N/A	#N/A	#N/A	#N/A
rural	Female	45	Present	No	No	No	No	No	No	No	No	No TB findings	Not suspected	#N/A	#N/A	#N/A	#N/A	#N/A	#N/A	#N/A	#N/A
rural	Male	56	Present	Yes	No	No	No	No	No	No	No	No TB findings	Not suspected	#N/A	#N/A	#N/A	#N/A	#N/A	#N/A	#N/A	#N/A
rural	Male	49	None	No	No	No	No	No	No	No	Yes	No TB findings	Not suspected	#N/A	#N/A	#N/A	#N/A	#N/A	#N/A	#N/A	#N/A
rural	Female	33	Present	Yes	No	No	No	Yes	No	No	No	No TB findings	Not suspected	#N/A	#N/A	#N/A	#N/A	#N/A	#N/A	#N/A	#N/A
rural	Female	48	Present	No	No	No	No	No	No	No	No	No TB findings	Not suspected	#N/A	#N/A	#N/A	#N/A	#N/A	#N/A	#N/A	#N/A
rural	Female	38	Present	No	No	No	No	No	No	No	No	No TB findings	Not suspected	#N/A	#N/A	#N/A	#N/A	#N/A	#N/A	#N/A	#N/A
rural	Male	55	Present	Yes	No	No	No	No	No	No	Yes	No TB findings	Not suspected	#N/A	#N/A	#N/A	#N/A	#N/A	#N/A	#N/A	#N/A
rural	Female	59	Present	Yes	No	No	No	No	Yes	No	No	No TB findings	Not suspected	#N/A	#N/A	#N/A	#N/A	#N/A	#N/A	#N/A	#N/A
rural	Female	39	None	No	No	No	No	No	Yes	No	No	No TB findings	Not suspected	#N/A	#N/A	#N/A	#N/A	#N/A	#N/A	#N/A	#N/A
rural	Female	21	Present	Yes	No	No	No	No	Yes	No	No	No TB findings	Not suspected	#N/A	#N/A	#N/A	#N/A	#N/A	#N/A	#N/A	#N/A
rural	Male	46	None	No	No	No	No	No	No	No	No	No TB findings	Not suspected	#N/A	#N/A	#N/A	#N/A	#N/A	#N/A	#N/A	#N/A
rural	Male	54	Present	Yes	No	Yes	No	Yes	Yes	Yes	Yes	TB activity undetermined	Suspected	Negative	Negative	#N/A	#N/A	Unknown	Smear − Xpert −	#N/A	#N/A
rural	Male	21	None	No	No	No	No	No	No	No	Yes	No TB findings	Not suspected	#N/A	#N/A	#N/A	#N/A	#N/A	#N/A	#N/A	#N/A
rural	Male	21	None	No	No	No	No	No	No	No	Yes	No TB findings	Not suspected	#N/A	#N/A	#N/A	#N/A	#N/A	#N/A	#N/A	#N/A
rural	Male	19	Present	Yes	No	No	No	No	No	No	Yes	No TB findings	Not suspected	#N/A	#N/A	#N/A	#N/A	#N/A	#N/A	#N/A	#N/A
rural	Male	36	Present	Yes	No	No	No	Yes	No	No	No	No TB findings	Not suspected	#N/A	#N/A	#N/A	#N/A	#N/A	#N/A	#N/A	#N/A
rural	Female	38	None	No	No	No	No	No	Yes	No	No	No TB findings	Not suspected	#N/A	#N/A	#N/A	#N/A	#N/A	#N/A	#N/A	#N/A
rural	Male	69	Present	No	No	No	No	No	Yes	No	No	No TB findings	Not suspected	#N/A	#N/A	#N/A	#N/A	#N/A	#N/A	#N/A	#N/A
rural	Female	33	Present	Yes	No	No	No	No	Yes	No	No	No TB findings	Not suspected	#N/A	#N/A	#N/A	#N/A	#N/A	#N/A	#N/A	#N/A
rural	Female	32	Present	Yes	No	No	No	Yes	Yes	No	No	No TB findings	Not suspected	#N/A	#N/A	#N/A	#N/A	#N/A	#N/A	#N/A	#N/A
rural	Male	34	None	No	No	No	No	No	No	No	No	No TB findings	Not suspected	#N/A	#N/A	#N/A	#N/A	#N/A	#N/A	#N/A	#N/A
rural	Male	68	Present	Yes	No	No	No	No	No	No	No	No TB findings	Not suspected	#N/A	#N/A	#N/A	#N/A	#N/A	#N/A	#N/A	#N/A
rural	Female	58	Present	No	No	No	No	No	No	No	No	No TB findings	Not suspected	#N/A	#N/A	#N/A	#N/A	#N/A	#N/A	#N/A	#N/A
rural	Female	57	None	No	No	No	No	No	No	No	No	No TB findings	Not suspected	#N/A	#N/A	#N/A	#N/A	#N/A	#N/A	#N/A	#N/A
rural	Female	31	Present	No	No	No	No	No	Yes	No	No	No TB findings	Not suspected	#N/A	#N/A	#N/A	#N/A	#N/A	#N/A	#N/A	#N/A
rural	Female	55	Present	No	No	No	No	No	Yes	No	No	No TB findings	Not suspected	#N/A	#N/A	#N/A	#N/A	#N/A	#N/A	#N/A	#N/A
rural	Female	42	Present	Yes	No	No	No	No	Yes	No	No	TB activity undetermined	Suspected	Negative	Negative	#N/A	#N/A	Unknown	Smear − Xpert −	#N/A	#N/A
rural	Male	69	Present	Yes	No	No	No	No	No	No	No	No TB findings	Not suspected	#N/A	#N/A	#N/A	#N/A	#N/A	#N/A	#N/A	#N/A
rural	Female	60	Present	Yes	No	No	No	No	No	No	No	No TB findings	Not suspected	#N/A	#N/A	#N/A	#N/A	#N/A	#N/A	#N/A	#N/A
rural	Female	37	Present	No	No	No	No	No	Yes	No	No	No TB findings	Not suspected	#N/A	#N/A	#N/A	#N/A	#N/A	#N/A	#N/A	#N/A
rural	Male	46	Present	Yes	No	No	No	No	No	Yes	Yes	TB activity undetermined	Suspected	Negative	Negative	#N/A	#N/A	Unknown	Smear − Xpert −	#N/A	#N/A
rural	Female	39	Present	No	No	No	No	No	Yes	No	No	TB activity undetermined	Suspected	Negative	Negative	#N/A	#N/A	Unknown	Smear − Xpert −	#N/A	#N/A
rural	Male	50	Present	Yes	No	No	No	No	No	No	No	Active TB	Suspected	Negative	Negative	#N/A	#N/A	Unknown	Smear − Xpert −	#N/A	#N/A
rural	Female	54	Present	No	No	No	No	No	No	No	No	No TB findings	Not suspected	#N/A	#N/A	#N/A	#N/A	#N/A	#N/A	#N/A	#N/A
rural	Male	62	Present	No	Yes	No	No	Yes	No	No	Yes	No TB findings	Not suspected	#N/A	#N/A	#N/A	#N/A	#N/A	#N/A	#N/A	#N/A
rural	Female	15	None	No	No	No	No	No	Yes	No	#N/A	No TB findings	Not suspected	#N/A	#N/A	#N/A	#N/A	#N/A	#N/A	#N/A	#N/A
rural	Male	45	Present	Yes	No	Yes	No	No	No	No	Yes	TB activity undetermined	Suspected	Negative	Negative	#N/A	#N/A	Unknown	Smear − Xpert −	#N/A	#N/A
rural	Female	45	Present	No	No	No	No	No	No	No	Yes	No TB findings	Not suspected	#N/A	#N/A	#N/A	#N/A	#N/A	#N/A	#N/A	#N/A
rural	Male	43	None	No	No	No	No	No	No	No	Yes	No TB findings	Not suspected	#N/A	#N/A	#N/A	#N/A	#N/A	#N/A	#N/A	#N/A
rural	Female	56	None	No	No	No	No	No	Yes	No	No	No TB findings	Not suspected	#N/A	#N/A	#N/A	#N/A	#N/A	#N/A	#N/A	#N/A
rural	Male	52	Present	Yes	Yes	No	No	No	Yes	Yes	No	TB activity undetermined	Suspected	Negative	Positive	xp.pos	C	Susceptible	Smear − Xpert +	xp.pos	bac.pos
rural	Female	51	Present	Yes	Yes	No	No	No	Yes	No	No	No TB findings	Not suspected	#N/A	#N/A	#N/A	#N/A	#N/A	#N/A	#N/A	#N/A
rural	Female	65	Present	Yes	Yes	No	No	No	Yes	Yes	No	TB activity undetermined	Suspected	Negative	Negative	#N/A	#N/A	Unknown	Smear − Xpert −	#N/A	#N/A
rural	Male	67	Present	Yes	Yes	No	No	No	Yes	Yes	No	TB activity undetermined	Suspected	Negative	Negative	#N/A	#N/A	Unknown	Smear − Xpert −	#N/A	#N/A
rural	Male	35	Present	Yes	No	No	No	No	Yes	No	No	No TB findings	Not suspected	#N/A	#N/A	#N/A	#N/A	#N/A	#N/A	#N/A	#N/A
rural	Female	37	Present	Yes	Yes	No	No	No	Yes	No	No	No TB findings	Not suspected	#N/A	#N/A	#N/A	#N/A	#N/A	#N/A	#N/A	#N/A
rural	Female	19	Present	Yes	No	No	No	No	No	No	No	No TB findings	Not suspected	#N/A	#N/A	#N/A	#N/A	#N/A	#N/A	#N/A	#N/A
rural	Male	23	Present	Yes	Yes	No	No	No	Yes	Yes	No	No TB findings	Not suspected	#N/A	#N/A	#N/A	#N/A	#N/A	#N/A	#N/A	#N/A
rural	Female	36	Present	Yes	No	No	No	No	No	No	No	No TB findings	Not suspected	#N/A	#N/A	#N/A	#N/A	#N/A	#N/A	#N/A	#N/A
rural	Female	47	Present	Yes	No	No	No	No	No	No	No	TB activity undetermined	Suspected	Negative	Positive	xp.pos	CT	Susceptible	Smear − Xpert +	xp.pos	bac.pos
rural	Female	76	Present	Yes	No	No	Yes	No	Yes	No	No	TB activity undetermined	Suspected	Negative	Negative	#N/A	#N/A	Unknown	Smear − Xpert −	#N/A	#N/A
rural	Female	66	None	No	No	No	No	No	No	No	No	No TB findings	Not suspected	#N/A	#N/A	#N/A	#N/A	#N/A	#N/A	#N/A	#N/A
rural	Male	71	Present	Yes	No	No	No	No	No	No	No	No TB findings	Not suspected	#N/A	#N/A	#N/A	#N/A	#N/A	#N/A	#N/A	#N/A
rural	Male	16	None	No	No	No	No	No	Yes	No	No	No TB findings	Not suspected	#N/A	#N/A	#N/A	#N/A	#N/A	#N/A	#N/A	#N/A
rural	Male	37	Present	No	No	No	No	No	Yes	No	Yes	No TB findings	Not suspected	#N/A	#N/A	#N/A	#N/A	#N/A	#N/A	#N/A	#N/A
rural	Female	50	Present	Yes	Yes	No	Yes	Yes	No	No	No	TB activity undetermined	Suspected	Negative	Negative	#N/A	#N/A	Unknown	Smear − Xpert −	#N/A	#N/A
rural	Female	40	Present	Yes	No	No	No	No	No	No	No	No TB findings	Not suspected	#N/A	#N/A	#N/A	#N/A	#N/A	#N/A	#N/A	#N/A
rural	Male	34	None	No	No	No	No	No	No	No	No	No TB findings	Not suspected	#N/A	#N/A	#N/A	#N/A	#N/A	#N/A	#N/A	#N/A
rural	Female	29	None	No	No	No	No	No	No	No	No	No TB findings	Not suspected	#N/A	#N/A	#N/A	#N/A	#N/A	#N/A	#N/A	#N/A
rural	Male	52	Present	Yes	No	Yes	No	No	Yes	No	Yes	No TB findings	Not suspected	#N/A	#N/A	#N/A	#N/A	#N/A	#N/A	#N/A	#N/A
rural	Female	52	None	No	No	No	No	No	Yes	No	No	No TB findings	Not suspected	#N/A	#N/A	#N/A	#N/A	#N/A	#N/A	#N/A	#N/A
rural	Female	16	Present	Yes	No	No	No	No	Yes	No	No	No TB findings	Not suspected	#N/A	#N/A	#N/A	#N/A	#N/A	#N/A	#N/A	#N/A
rural	Female	51	Present	Yes	No	No	No	Yes	Yes	No	No	No TB findings	Not suspected	#N/A	#N/A	#N/A	#N/A	#N/A	#N/A	#N/A	#N/A
rural	Female	18	Present	Yes	Yes	No	No	No	No	No	No	No TB findings	Not suspected	#N/A	#N/A	#N/A	#N/A	#N/A	#N/A	#N/A	#N/A
rural	Female	44	Present	Yes	No	Yes	No	Yes	No	No	No	No TB findings	Not suspected	#N/A	#N/A	#N/A	#N/A	#N/A	#N/A	#N/A	#N/A
rural	Female	19	Present	No	No	No	No	No	Yes	No	No	No TB findings	Not suspected	#N/A	#N/A	#N/A	#N/A	#N/A	#N/A	#N/A	#N/A
rural	Female	70	Present	Yes	Yes	No	No	Yes	No	No	Yes	No TB findings	Not suspected	#N/A	#N/A	#N/A	#N/A	#N/A	#N/A	#N/A	#N/A
rural	Male	53	Present	Yes	No	No	No	No	No	No	Yes	No TB findings	Not suspected	#N/A	#N/A	#N/A	#N/A	#N/A	#N/A	#N/A	#N/A
rural	Female	15	Present	Yes	No	No	No	No	Yes	No	No	No TB findings	Not suspected	#N/A	#N/A	#N/A	#N/A	#N/A	#N/A	#N/A	#N/A
rural	Male	15	None	No	No	No	No	No	No	No	No	No TB findings	Not suspected	#N/A	#N/A	#N/A	#N/A	#N/A	#N/A	#N/A	#N/A
rural	Male	17	None	No	No	No	No	No	No	No	No	No TB findings	Not suspected	#N/A	#N/A	#N/A	#N/A	#N/A	#N/A	#N/A	#N/A
rural	Male	29	Present	Yes	No	No	No	Yes	Yes	No	Yes	No TB findings	Not suspected	#N/A	#N/A	#N/A	#N/A	#N/A	#N/A	#N/A	#N/A
rural	Male	52	Present	No	No	Yes	No	Yes	No	No	Yes	No TB findings	Not suspected	#N/A	#N/A	#N/A	#N/A	#N/A	#N/A	#N/A	#N/A
rural	Female	17	None	No	No	No	No	No	No	No	No	No TB findings	Not suspected	#N/A	#N/A	#N/A	#N/A	#N/A	#N/A	#N/A	#N/A
rural	Male	19	None	No	No	No	No	No	No	No	No	No TB findings	Not suspected	#N/A	#N/A	#N/A	#N/A	#N/A	#N/A	#N/A	#N/A
rural	Female	40	Present	Yes	No	No	No	No	No	No	No	No TB findings	Not suspected	#N/A	#N/A	#N/A	#N/A	#N/A	#N/A	#N/A	#N/A
rural	Female	59	Present	Yes	No	No	No	No	No	No	No	No TB findings	Not suspected	#N/A	#N/A	#N/A	#N/A	#N/A	#N/A	#N/A	#N/A
rural	Female	39	Present	Yes	No	No	No	No	No	No	No	No TB findings	Not suspected	#N/A	#N/A	#N/A	#N/A	#N/A	#N/A	#N/A	#N/A
rural	Female	36	Present	Yes	Yes	No	No	No	Yes	No	No	TB activity undetermined	Suspected	Negative	Negative	#N/A	#N/A	Unknown	Smear − Xpert −	#N/A	#N/A
rural	Female	29	Present	Yes	Yes	No	No	No	No	No	No	No TB findings	Not suspected	#N/A	#N/A	#N/A	#N/A	#N/A	#N/A	#N/A	#N/A
rural	Female	68	Present	Yes	No	Yes	No	No	Yes	Yes	No	TB activity undetermined	Suspected	Negative	Negative	#N/A	#N/A	Unknown	Smear − Xpert −	#N/A	#N/A
rural	Female	17	None	No	No	No	No	No	No	No	No	No TB findings	Not suspected	#N/A	#N/A	#N/A	#N/A	#N/A	#N/A	#N/A	#N/A
rural	Male	32	Present	Yes	Yes	No	No	No	Yes	No	Yes	No TB findings	Not suspected	#N/A	#N/A	#N/A	#N/A	#N/A	#N/A	#N/A	#N/A
rural	Female	15	None	No	No	No	No	No	No	No	No	No TB findings	Not suspected	#N/A	#N/A	#N/A	#N/A	#N/A	#N/A	#N/A	#N/A
rural	Female	15	None	No	No	No	No	No	No	No	No	No TB findings	Not suspected	#N/A	#N/A	#N/A	#N/A	#N/A	#N/A	#N/A	#N/A
rural	Female	39	Present	Yes	Yes	No	No	No	Yes	Yes	No	No TB findings	Not suspected	#N/A	#N/A	#N/A	#N/A	#N/A	#N/A	#N/A	#N/A
rural	Female	17	Present	No	No	No	No	Yes	No	No	No	No TB findings	Not suspected	#N/A	#N/A	#N/A	#N/A	#N/A	#N/A	#N/A	#N/A
rural	Female	19	Present	No	No	No	No	No	No	No	No	No TB findings	Not suspected	#N/A	#N/A	#N/A	#N/A	#N/A	#N/A	#N/A	#N/A
rural	Female	15	Present	Yes	No	Yes	No	Yes	No	No	No	No TB findings	Not suspected	#N/A	#N/A	#N/A	#N/A	#N/A	#N/A	#N/A	#N/A
rural	Female	43	Present	Yes	No	No	No	Yes	No	No	No	No TB findings	Not suspected	#N/A	#N/A	#N/A	#N/A	#N/A	#N/A	#N/A	#N/A
rural	Male	15	Present	Yes	No	No	No	No	No	No	No	No TB findings	Not suspected	#N/A	#N/A	#N/A	#N/A	#N/A	#N/A	#N/A	#N/A
rural	Female	35	Present	Yes	Yes	No	No	No	No	No	No	No TB findings	Not suspected	#N/A	#N/A	#N/A	#N/A	#N/A	#N/A	#N/A	#N/A
rural	Female	65	None	No	No	No	No	No	No	No	No	No TB findings	Not suspected	#N/A	#N/A	#N/A	#N/A	#N/A	#N/A	#N/A	#N/A
rural	Female	62	Present	No	No	No	No	Yes	No	No	No	No TB findings	Not suspected	#N/A	#N/A	#N/A	#N/A	#N/A	#N/A	#N/A	#N/A
rural	Male	60	Present	Yes	No	No	No	Yes	No	No	Yes	TB activity undetermined	Suspected	Negative	Negative	#N/A	#N/A	Unknown	Smear − Xpert −	#N/A	#N/A
rural	Female	54	Present	Yes	Yes	No	No	No	Yes	Yes	No	TB activity undetermined	Suspected	Negative	Negative	#N/A	#N/A	Unknown	Smear − Xpert −	#N/A	#N/A
rural	Male	68	Present	Yes	Yes	No	No	No	Yes	Yes	Yes	TB activity undetermined	Suspected	Negative	Negative	#N/A	#N/A	Unknown	Smear − Xpert −	#N/A	#N/A
rural	Female	46	Present	Yes	No	No	No	Yes	No	No	No	No TB findings	Not suspected	#N/A	#N/A	#N/A	#N/A	#N/A	#N/A	#N/A	#N/A
rural	Female	27	Present	Yes	No	No	No	No	No	No	No	No TB findings	Not suspected	#N/A	#N/A	#N/A	#N/A	#N/A	#N/A	#N/A	#N/A
rural	Female	43	Present	Yes	No	No	No	No	No	No	No	No TB findings	Not suspected	#N/A	#N/A	#N/A	#N/A	#N/A	#N/A	#N/A	#N/A
rural	Female	39	None	No	No	No	No	No	Yes	No	No	No TB findings	Not suspected	#N/A	#N/A	#N/A	#N/A	#N/A	#N/A	#N/A	#N/A
rural	Male	23	Present	Yes	No	No	No	No	Yes	No	Yes	No TB findings	Not suspected	#N/A	#N/A	#N/A	#N/A	#N/A	#N/A	#N/A	#N/A
rural	Female	39	None	No	No	No	No	No	No	No	No	No TB findings	Not suspected	#N/A	#N/A	#N/A	#N/A	#N/A	#N/A	#N/A	#N/A
rural	Male	31	None	No	No	No	No	No	No	No	No	No TB findings	Not suspected	#N/A	#N/A	#N/A	#N/A	#N/A	#N/A	#N/A	#N/A
rural	Male	25	Present	Yes	No	No	No	No	No	No	Yes	No TB findings	Not suspected	#N/A	#N/A	#N/A	#N/A	#N/A	#N/A	#N/A	#N/A
rural	Female	32	Present	No	No	No	No	Yes	Yes	No	No	No TB findings	Not suspected	#N/A	#N/A	#N/A	#N/A	#N/A	#N/A	#N/A	#N/A
rural	Female	31	Present	No	No	No	No	No	No	No	No	No TB findings	Not suspected	#N/A	#N/A	#N/A	#N/A	#N/A	#N/A	#N/A	#N/A
rural	Female	23	None	No	No	No	No	No	No	No	No	No TB findings	Not suspected	#N/A	#N/A	#N/A	#N/A	#N/A	#N/A	#N/A	#N/A
rural	Male	18	None	No	No	No	No	No	No	Yes	Yes	TB activity undetermined	Suspected	Negative	Negative	#N/A	#N/A	Unknown	Smear − Xpert −	#N/A	#N/A
rural	Female	37	None	No	No	No	No	No	No	No	No	No TB findings	Not suspected	#N/A	#N/A	#N/A	#N/A	#N/A	#N/A	#N/A	#N/A
rural	Male	42	Present	Yes	No	No	No	No	#N/A	#N/A	No	No TB findings	Not suspected	#N/A	#N/A	#N/A	#N/A	#N/A	#N/A	#N/A	#N/A
rural	Female	50	None	No	No	No	No	No	No	No	Yes	TB activity undetermined	Suspected	Negative	Negative	#N/A	#N/A	Unknown	Smear − Xpert −	#N/A	#N/A
rural	Female	37	Present	Yes	No	No	No	No	No	No	No	No TB findings	Not suspected	#N/A	#N/A	#N/A	#N/A	#N/A	#N/A	#N/A	#N/A
rural	Female	27	Present	No	Yes	No	No	Yes	No	No	No	No TB findings	Not suspected	#N/A	#N/A	#N/A	#N/A	#N/A	#N/A	#N/A	#N/A
rural	Male	32	Present	Yes	No	No	No	No	Yes	No	No	No TB findings	Not suspected	#N/A	#N/A	#N/A	#N/A	#N/A	#N/A	#N/A	#N/A
rural	Female	15	Present	Yes	No	Yes	No	No	No	No	No	No TB findings	Not suspected	#N/A	#N/A	#N/A	#N/A	#N/A	#N/A	#N/A	#N/A
rural	Female	15	Present	No	No	No	No	No	Yes	No	No	No TB findings	Not suspected	#N/A	#N/A	#N/A	#N/A	#N/A	#N/A	#N/A	#N/A
rural	Female	15	Present	Yes	No	No	No	No	No	No	No	No TB findings	Not suspected	#N/A	#N/A	#N/A	#N/A	#N/A	#N/A	#N/A	#N/A
rural	Female	15	None	No	No	No	No	No	No	No	No	No TB findings	Not suspected	#N/A	#N/A	#N/A	#N/A	#N/A	#N/A	#N/A	#N/A
rural	Male	15	None	No	No	No	No	No	No	No	No	No TB findings	Not suspected	#N/A	#N/A	#N/A	#N/A	#N/A	#N/A	#N/A	#N/A
rural	Male	15	Present	No	No	No	No	No	No	No	No	No TB findings	Not suspected	#N/A	#N/A	#N/A	#N/A	#N/A	#N/A	#N/A	#N/A
rural	Male	23	Present	Yes	No	No	No	Yes	No	No	Yes	No TB findings	Not suspected	#N/A	#N/A	#N/A	#N/A	#N/A	#N/A	#N/A	#N/A
rural	Male	57	Present	Yes	No	No	No	Yes	No	No	Yes	No TB findings	Not suspected	#N/A	#N/A	#N/A	#N/A	#N/A	#N/A	#N/A	#N/A
rural	Female	33	Present	No	No	No	No	Yes	No	No	No	No TB findings	Not suspected	#N/A	#N/A	#N/A	#N/A	#N/A	#N/A	#N/A	#N/A
rural	Female	30	Present	No	No	No	No	No	No	No	No	No TB findings	Not suspected	#N/A	#N/A	#N/A	#N/A	#N/A	#N/A	#N/A	#N/A
rural	Male	60	Present	No	Yes	No	No	No	No	No	No	No TB findings	Not suspected	#N/A	#N/A	#N/A	#N/A	#N/A	#N/A	#N/A	#N/A
rural	Female	55	None	No	No	No	No	No	No	No	No	No TB findings	Not suspected	#N/A	#N/A	#N/A	#N/A	#N/A	#N/A	#N/A	#N/A
rural	Male	47	Present	No	No	No	No	No	No	No	No	No TB findings	Not suspected	#N/A	#N/A	#N/A	#N/A	#N/A	#N/A	#N/A	#N/A
rural	Male	50	Present	Yes	No	No	No	No	No	No	Yes	No TB findings	Not suspected	#N/A	#N/A	#N/A	#N/A	#N/A	#N/A	#N/A	#N/A
rural	Male	61	Present	Yes	Yes	No	No	No	No	Yes	Yes	TB activity undetermined	Suspected	Negative	Negative	#N/A	#N/A	Unknown	Smear − Xpert −	#N/A	#N/A
rural	Female	46	Present	No	No	No	No	No	Yes	No	No	TB activity undetermined	Suspected	Negative	Negative	#N/A	#N/A	Unknown	Smear − Xpert −	#N/A	#N/A
rural	Male	57	Present	Yes	Yes	No	No	No	No	No	Yes	TB activity undetermined	Suspected	Negative	Negative	#N/A	#N/A	Unknown	Smear − Xpert −	#N/A	#N/A
rural	Female	53	Present	Yes	No	Yes	No	No	No	No	No	TB activity undetermined	Suspected	Negative	Negative	#N/A	#N/A	Unknown	Smear − Xpert −	#N/A	#N/A
rural	Male	47	Present	Yes	No	No	No	No	No	No	Yes	TB activity undetermined	Suspected	Negative	Negative	#N/A	#N/A	Unknown	Smear − Xpert −	#N/A	#N/A
rural	Male	48	Present	Yes	Yes	Yes	No	Yes	No	No	No	TB activity undetermined	Suspected	Negative	Negative	#N/A	#N/A	Unknown	Smear − Xpert −	#N/A	#N/A
rural	Female	37	Present	Yes	No	No	No	No	Yes	No	No	TB activity undetermined	Suspected	Negative	Negative	#N/A	#N/A	Unknown	Smear − Xpert −	#N/A	#N/A
rural	Male	35	Present	Yes	No	No	No	No	Yes	No	Yes	TB activity undetermined	Suspected	Negative	Negative	#N/A	#N/A	Unknown	Smear − Xpert −	#N/A	#N/A
rural	Female	53	Present	No	No	No	No	Yes	Yes	Yes	Yes	TB activity undetermined	Suspected	Negative	Negative	#N/A	#N/A	Unknown	Smear − Xpert −	#N/A	#N/A
rural	Female	49	Present	Yes	Yes	No	No	No	No	No	No	TB activity undetermined	Suspected	Negative	Negative	#N/A	#N/A	Unknown	Smear − Xpert −	#N/A	#N/A
rural	Male	41	Present	Yes	Yes	No	No	No	No	#N/A	Yes	TB activity undetermined	Suspected	Negative	Negative	#N/A	#N/A	Unknown	Smear − Xpert −	#N/A	#N/A
rural	Male	68	Present	Yes	Yes	No	No	No	No	Yes	No	TB activity undetermined	Suspected	Negative	Negative	#N/A	#N/A	Unknown	Smear − Xpert −	#N/A	#N/A
rural	Female	34	Present	Yes	Yes	Yes	No	No	Yes	No	No	TB activity undetermined	Suspected	Negative	Negative	#N/A	#N/A	Unknown	Smear − Xpert −	#N/A	#N/A
rural	Female	56	Present	No	Yes	Yes	No	No	No	Yes	No	TB activity undetermined	Suspected	Negative	Negative	#N/A	#N/A	Unknown	Smear − Xpert −	#N/A	#N/A
rural	Female	52	Present	Yes	Yes	Yes	No	No	No	No	No	TB activity undetermined	Suspected	Negative	Negative	#N/A	#N/A	Unknown	Smear − Xpert −	#N/A	#N/A
rural	Male	48	Present	Yes	Yes	Yes	No	No	No	No	Yes	TB activity undetermined	Suspected	Negative	Negative	#N/A	#N/A	Unknown	Smear − Xpert −	#N/A	#N/A
rural	Male	82	Present	Yes	Yes	Yes	No	No	No	No	Yes	TB activity undetermined	Suspected	Negative	Negative	#N/A	#N/A	Unknown	Smear − Xpert −	#N/A	#N/A
rural	Female	82	Present	Yes	No	No	No	No	No	No	No	TB activity undetermined	Suspected	Negative	Negative	#N/A	#N/A	Unknown	Smear − Xpert −	#N/A	#N/A
rural	Female	73	Present	Yes	No	No	No	No	No	Yes	No	TB activity undetermined	Suspected	Negative	Negative	#N/A	#N/A	Unknown	Smear − Xpert −	#N/A	#N/A
rural	Female	83	Present	Yes	Yes	Yes	No	No	No	No	No	TB activity undetermined	Suspected	Negative	Negative	#N/A	#N/A	Unknown	Smear − Xpert −	#N/A	#N/A
rural	Female	73	Present	Yes	Yes	Yes	No	No	No	No	No	TB activity undetermined	Suspected	Negative	Negative	#N/A	#N/A	Unknown	Smear − Xpert −	#N/A	#N/A
rural	Female	65	Present	Yes	Yes	Yes	No	No	No	No	Yes	TB activity undetermined	Suspected	Negative	Negative	#N/A	#N/A	Unknown	Smear − Xpert −	#N/A	#N/A
rural	Male	78	Present	No	Yes	No	No	No	No	No	No	TB activity undetermined	Suspected	Negative	Negative	#N/A	#N/A	Unknown	Smear − Xpert −	#N/A	#N/A
rural	Female	77	Present	Yes	No	No	No	No	No	No	No	TB activity undetermined	Suspected	Negative	Negative	#N/A	#N/A	Unknown	Smear − Xpert −	#N/A	#N/A
rural	Female	72	Present	Yes	Yes	Yes	No	No	No	No	No	TB activity undetermined	Suspected	Negative	Negative	#N/A	#N/A	Unknown	Smear − Xpert −	#N/A	#N/A
rural	Male	55	Present	Yes	No	No	No	No	No	Yes	No	TB activity undetermined	Suspected	Negative	Negative	#N/A	#N/A	Unknown	Smear − Xpert −	#N/A	#N/A
rural	Male	59	Present	Yes	Yes	Yes	No	No	Yes	Yes	Yes	TB activity undetermined	Suspected	Negative	Negative	#N/A	#N/A	Unknown	Smear − Xpert −	#N/A	#N/A
rural	Female	54	Present	No	No	No	No	No	Yes	Yes	No	TB activity undetermined	Suspected	Negative	Negative	#N/A	#N/A	Unknown	Smear − Xpert −	#N/A	#N/A
rural	Male	75	Present	Yes	No	Yes	No	No	No	No	Yes	TB activity undetermined	Suspected	Negative	Negative	#N/A	#N/A	Unknown	Smear − Xpert −	#N/A	#N/A
rural	Female	63	Present	Yes	No	No	No	No	Yes	No	No	TB activity undetermined	Suspected	Negative	Negative	#N/A	#N/A	Unknown	Smear − Xpert −	#N/A	#N/A
rural	Male	78	None	No	No	No	No	No	No	No	No	TB activity undetermined	Suspected	Negative	Negative	#N/A	#N/A	Unknown	Smear − Xpert −	#N/A	#N/A
rural	Male	61	Present	No	No	Yes	No	No	No	No	Yes	TB activity undetermined	Suspected	Negative	Negative	#N/A	#N/A	Unknown	Smear − Xpert −	#N/A	#N/A
rural	Male	61	Present	Yes	No	No	No	No	No	No	Yes	TB activity undetermined	Suspected	Negative	Negative	#N/A	#N/A	Unknown	Smear − Xpert −	#N/A	#N/A
rural	Female	42	Present	No	No	Yes	No	No	No	No	Yes	TB activity undetermined	Suspected	Negative	Negative	#N/A	#N/A	Unknown	Smear − Xpert −	#N/A	#N/A
rural	Female	74	Present	No	No	No	No	No	#N/A	Yes	No	TB activity undetermined	Suspected	Negative	Negative	#N/A	#N/A	Unknown	Smear − Xpert −	#N/A	#N/A
rural	Male	65	Present	Yes	No	No	No	No	No	No	No	TB activity undetermined	Suspected	Negative	Negative	#N/A	#N/A	Unknown	Smear − Xpert −	#N/A	#N/A
rural	Male	55	Present	Yes	No	No	No	No	Yes	#N/A	Yes	TB activity undetermined	Suspected	Negative	Negative	#N/A	#N/A	Unknown	Smear − Xpert −	#N/A	#N/A
rural	Female	31	None	No	No	No	No	No	Yes	No	No	TB activity undetermined	Suspected	Negative	Negative	#N/A	#N/A	Unknown	Smear − Xpert −	#N/A	#N/A
rural	Male	29	Present	Yes	No	No	No	No	No	Yes	No	TB activity undetermined	Suspected	Negative	Negative	#N/A	#N/A	Unknown	Smear − Xpert −	#N/A	#N/A
rural	Female	51	None	No	No	No	No	No	Yes	No	No	TB activity undetermined	Suspected	Negative	Negative	#N/A	#N/A	Unknown	Smear − Xpert −	#N/A	#N/A
rural	Male	50	Present	Yes	No	No	No	No	No	No	No	TB activity undetermined	Suspected	Negative	Negative	#N/A	#N/A	Unknown	Smear − Xpert −	#N/A	#N/A
rural	Female	71	Present	Yes	No	No	No	No	No	No	No	TB activity undetermined	Suspected	Negative	Negative	#N/A	#N/A	Unknown	Smear − Xpert −	#N/A	#N/A
rural	Male	64	Present	Yes	No	No	No	No	No	No	No	TB activity undetermined	Suspected	Negative	Negative	#N/A	#N/A	Unknown	Smear − Xpert −	#N/A	#N/A
rural	Male	80	Present	Yes	Yes	No	No	No	Yes	No	No	TB activity undetermined	Suspected	Negative	Negative	#N/A	#N/A	Unknown	Smear − Xpert −	#N/A	#N/A
rural	Female	72	Present	Yes	Yes	No	No	No	No	No	No	TB activity undetermined	Suspected	Negative	Negative	#N/A	#N/A	Unknown	Smear − Xpert −	#N/A	#N/A
rural	Male	76	Present	No	Yes	No	No	No	No	No	Yes	TB activity undetermined	Suspected	Negative	Negative	#N/A	#N/A	Unknown	Smear − Xpert −	#N/A	#N/A
rural	Female	36	None	No	No	No	No	No	No	No	No	TB activity undetermined	Suspected	Negative	Negative	#N/A	#N/A	Unknown	Smear − Xpert −	#N/A	#N/A
rural	Male	48	Present	Yes	No	Yes	No	No	Yes	No	No	TB activity undetermined	Suspected	Negative	Negative	#N/A	#N/A	Unknown	Smear − Xpert −	#N/A	#N/A
rural	Female	89	Present	Yes	No	No	No	No	No	No	No	TB activity undetermined	Suspected	Negative	Negative	#N/A	#N/A	Unknown	Smear − Xpert −	#N/A	#N/A
rural	Female	68	Present	Yes	Yes	No	No	Yes	No	No	No	TB activity undetermined	Suspected	Negative	Negative	#N/A	#N/A	Unknown	Smear − Xpert −	#N/A	#N/A
rural	Female	76	None	No	No	No	No	No	No	No	No	TB activity undetermined	Suspected	Negative	Negative	#N/A	#N/A	Unknown	Smear − Xpert −	#N/A	#N/A
rural	Female	80	Present	No	No	No	No	No	Yes	No	No	TB activity undetermined	Suspected	Negative	Negative	#N/A	#N/A	Unknown	Smear − Xpert −	#N/A	#N/A
rural	Female	52	Present	Yes	No	No	No	No	No	No	No	TB activity undetermined	Suspected	Negative	Negative	#N/A	#N/A	Unknown	Smear − Xpert −	#N/A	#N/A
rural	Male	79	Present	Yes	No	No	No	No	No	No	No	TB activity undetermined	Suspected	Negative	Negative	#N/A	#N/A	Unknown	Smear − Xpert −	#N/A	#N/A
rural	Female	77	Present	Yes	No	No	No	No	No	No	No	TB activity undetermined	Suspected	Negative	Negative	#N/A	#N/A	Unknown	Smear − Xpert −	#N/A	#N/A
rural	Male	45	Present	Yes	Yes	No	No	No	No	No	No	TB activity undetermined	Suspected	Negative	Negative	#N/A	#N/A	Unknown	Smear − Xpert −	#N/A	#N/A
rural	Female	85	Present	Yes	No	No	No	Yes	No	No	No	TB activity undetermined	Suspected	Negative	Negative	#N/A	#N/A	Unknown	Smear − Xpert −	#N/A	#N/A
rural	Male	71	Present	No	No	No	No	Yes	No	No	No	TB activity undetermined	Suspected	Negative	Negative	#N/A	#N/A	Unknown	Smear − Xpert −	#N/A	#N/A
rural	Female	38	Present	No	No	No	No	No	Yes	No	No	TB activity undetermined	Suspected	Negative	Negative	#N/A	#N/A	Unknown	Smear − Xpert −	#N/A	#N/A
rural	Female	42	Present	No	No	No	No	No	No	No	No	TB activity undetermined	Suspected	Negative	Negative	#N/A	#N/A	Unknown	Smear − Xpert −	#N/A	#N/A
rural	Male	27	Present	Yes	Yes	No	No	Yes	Yes	Yes	No	TB activity undetermined	Suspected	Negative	Negative	#N/A	#N/A	Unknown	Smear − Xpert −	#N/A	#N/A
rural	Female	63	Present	No	No	No	No	No	Yes	No	No	TB activity undetermined	Suspected	Negative	Negative	#N/A	#N/A	Unknown	Smear − Xpert −	#N/A	#N/A
rural	Male	69	Present	Yes	No	No	No	No	No	No	Yes	TB activity undetermined	Suspected	Negative	Negative	#N/A	#N/A	Unknown	Smear − Xpert −	#N/A	#N/A
rural	Male	53	Present	No	No	No	No	No	No	No	Yes	TB activity undetermined	Suspected	Negative	Negative	#N/A	#N/A	Unknown	Smear − Xpert −	#N/A	#N/A
rural	Male	74	Present	Yes	Yes	Yes	No	No	No	No	Yes	TB activity undetermined	Suspected	Negative	Negative	#N/A	#N/A	Unknown	Smear − Xpert −	#N/A	#N/A
rural	Female	62	Present	Yes	Yes	No	No	Yes	No	No	No	TB activity undetermined	Suspected	Negative	Negative	#N/A	#N/A	Unknown	Smear − Xpert −	#N/A	#N/A
rural	Female	38	None	No	No	No	No	No	No	No	No	TB activity undetermined	Suspected	Negative	Negative	#N/A	#N/A	Unknown	Smear − Xpert −	#N/A	#N/A
rural	Female	32	Present	No	Yes	No	No	No	No	No	No	TB activity undetermined	Suspected	Negative	Negative	#N/A	#N/A	Unknown	Smear − Xpert −	#N/A	#N/A
rural	Female	54	Present	Yes	Yes	Yes	No	No	Yes	Yes	No	TB activity undetermined	Suspected	Negative	Negative	#N/A	#N/A	Unknown	Smear − Xpert −	#N/A	#N/A
rural	Female	34	Present	Yes	Yes	Yes	No	No	No	Yes	No	TB activity undetermined	Suspected	Negative	Positive	xp.pos	CT	Susceptible	Smear − Xpert +	xp.pos	bac.pos
rural	Male	70	Present	Yes	No	No	No	No	Yes	Yes	No	TB activity undetermined	Suspected	Negative	Negative	#N/A	#N/A	Unknown	Smear − Xpert −	#N/A	#N/A
rural	Female	75	Present	Yes	Yes	No	No	No	No	No	No	TB activity undetermined	Suspected	Negative	Negative	#N/A	#N/A	Unknown	Smear − Xpert −	#N/A	#N/A
rural	Female	33	None	No	No	No	No	No	No	No	No	TB activity undetermined	Suspected	Negative	Negative	#N/A	#N/A	Unknown	Smear − Xpert −	#N/A	#N/A
rural	Female	61	Present	No	Yes	No	No	Yes	Yes	Yes	No	TB activity undetermined	Suspected	Negative	Negative	#N/A	#N/A	Unknown	Smear − Xpert −	#N/A	#N/A
rural	Female	55	Present	Yes	No	No	No	No	No	No	No	TB activity undetermined	Suspected	Negative	Positive	xp.pos	CT	Susceptible	Smear − Xpert +	xp.pos	bac.pos
rural	Male	51	Present	Yes	Yes	No	No	No	No	No	No	TB activity undetermined	Suspected	Negative	Negative	#N/A	#N/A	Unknown	Smear − Xpert −	#N/A	#N/A
rural	Male	35	Present	Yes	Yes	No	No	No	No	No	No	TB activity undetermined	Suspected	Negative	Negative	#N/A	#N/A	Unknown	Smear − Xpert −	#N/A	#N/A
rural	Female	37	Present	Yes	Yes	No	No	No	No	No	No	TB activity undetermined	Suspected	Negative	Negative	#N/A	#N/A	Unknown	Smear − Xpert −	#N/A	#N/A
rural	Female	37	Present	Yes	No	No	No	Yes	No	No	No	TB activity undetermined	Suspected	Negative	Negative	#N/A	#N/A	Unknown	Smear − Xpert −	#N/A	#N/A
rural	Female	67	Present	Yes	No	No	No	No	No	No	No	TB activity undetermined	Suspected	Negative	Negative	#N/A	#N/A	Unknown	Smear − Xpert −	#N/A	#N/A
rural	Male	62	Present	Yes	No	No	No	No	No	No	Yes	TB activity undetermined	Suspected	Negative	Negative	#N/A	#N/A	Unknown	Smear − Xpert −	#N/A	#N/A
rural	Female	65	Present	No	Yes	No	No	Yes	No	No	No	TB activity undetermined	Suspected	Negative	Negative	#N/A	#N/A	Unknown	Smear − Xpert −	#N/A	#N/A
rural	Female	59	Present	Yes	No	No	No	No	No	No	No	TB activity undetermined	Suspected	Negative	Negative	#N/A	#N/A	Unknown	Smear − Xpert −	#N/A	#N/A
rural	Female	65	Present	No	No	No	No	No	Yes	No	No	TB activity undetermined	Suspected	Negative	Negative	#N/A	#N/A	Unknown	Smear − Xpert −	#N/A	#N/A
rural	Female	62	Present	No	No	No	No	No	No	No	No	TB activity undetermined	Suspected	Negative	Negative	#N/A	#N/A	Unknown	Smear − Xpert −	#N/A	#N/A
rural	Female	55	Present	Yes	No	No	No	No	Yes	No	No	TB activity undetermined	Suspected	Negative	Negative	#N/A	#N/A	Unknown	Smear − Xpert −	#N/A	#N/A
rural	Male	72	Present	Yes	Yes	No	No	No	No	No	Yes	TB activity undetermined	Suspected	Negative	Negative	#N/A	#N/A	Unknown	Smear − Xpert −	#N/A	#N/A
rural	Female	61	Present	Yes	No	No	No	No	No	No	No	TB activity undetermined	Suspected	Negative	Negative	#N/A	#N/A	Unknown	Smear − Xpert −	#N/A	#N/A
rural	Male	24	Present	Yes	No	No	No	No	Yes	Yes	No	TB activity undetermined	Suspected	Negative	Negative	#N/A	#N/A	Unknown	Smear − Xpert −	#N/A	#N/A
rural	Male	35	Present	Yes	Yes	Yes	No	No	No	No	Yes	TB activity undetermined	Suspected	Negative	Negative	#N/A	#N/A	Unknown	Smear − Xpert −	#N/A	#N/A
rural	Male	66	Present	Yes	Yes	No	No	No	No	Yes	No	TB activity undetermined	Suspected	Negative	Negative	#N/A	#N/A	Unknown	Smear − Xpert −	#N/A	#N/A
rural	Female	67	Present	Yes	No	No	No	No	No	No	No	TB activity undetermined	Suspected	Negative	Negative	#N/A	#N/A	Unknown	Smear − Xpert −	#N/A	#N/A
rural	Male	41	Present	Yes	Yes	No	No	No	No	No	No	TB activity undetermined	Suspected	Negative	Negative	#N/A	#N/A	Unknown	Smear − Xpert −	#N/A	#N/A
rural	Male	78	None	No	No	No	No	No	No	No	No	TB activity undetermined	Suspected	Negative	Negative	#N/A	#N/A	Unknown	Smear − Xpert −	#N/A	#N/A
rural	Male	47	Present	No	Yes	No	No	No	No	No	No	TB activity undetermined	Suspected	Negative	Negative	#N/A	#N/A	Unknown	Smear − Xpert −	#N/A	#N/A
rural	Male	59	Present	Yes	No	No	No	No	No	Yes	No	TB activity undetermined	Suspected	Negative	Positive	xp.pos	CT	Susceptible	Smear − Xpert +	xp.pos	bac.pos
rural	Male	78	Present	Yes	No	No	No	Yes	No	No	Yes	TB activity undetermined	Suspected	Negative	Negative	#N/A	#N/A	Unknown	Smear − Xpert −	#N/A	#N/A
rural	Male	65	Present	Yes	No	No	No	Yes	No	Yes	Yes	TB activity undetermined	Suspected	Negative	Negative	#N/A	#N/A	Unknown	Smear − Xpert −	#N/A	#N/A
rural	Female	45	Present	Yes	No	Yes	No	Yes	No	No	No	TB activity undetermined	Suspected	Negative	Negative	#N/A	#N/A	Unknown	Smear − Xpert −	#N/A	#N/A
rural	Male	42	Present	Yes	Yes	Yes	No	Yes	No	Yes	No	TB activity undetermined	Suspected	Negative	Negative	#N/A	#N/A	Unknown	Smear − Xpert −	#N/A	#N/A
rural	Male	38	Present	No	No	No	No	No	No	No	Yes	TB activity undetermined	Suspected	Negative	Negative	#N/A	#N/A	Unknown	Smear − Xpert −	#N/A	#N/A
rural	Male	71	Present	Yes	No	No	No	Yes	No	No	Yes	TB activity undetermined	Suspected	Negative	Negative	#N/A	#N/A	Unknown	Smear − Xpert −	#N/A	#N/A
rural	Male	70	None	No	No	No	No	No	No	No	Yes	TB activity undetermined	Suspected	Negative	Negative	#N/A	#N/A	Unknown	Smear − Xpert −	#N/A	#N/A
rural	Female	73	Present	Yes	No	Yes	No	No	Yes	No	No	TB activity undetermined	Suspected	Negative	Negative	#N/A	#N/A	Unknown	Smear − Xpert −	#N/A	#N/A
rural	Female	79	Present	Yes	No	No	No	No	No	Yes	No	TB activity undetermined	Suspected	Negative	Negative	#N/A	#N/A	Unknown	Smear − Xpert −	#N/A	#N/A
rural	Female	56	Present	Yes	No	No	No	Yes	Yes	No	Yes	TB activity undetermined	Suspected	Negative	Positive	xp.pos	TO	Susceptible	Smear − Xpert +	xp.pos	bac.pos
rural	Female	65	Present	Yes	Yes	Yes	No	Yes	No	Yes	No	TB activity undetermined	Suspected	Negative	Negative	#N/A	#N/A	Unknown	Smear − Xpert −	#N/A	#N/A
rural	Female	43	Present	No	No	No	No	No	Yes	Yes	No	TB activity undetermined	Suspected	Negative	Negative	#N/A	#N/A	Unknown	Smear − Xpert −	#N/A	#N/A
rural	Female	66	Present	Yes	No	Yes	No	Yes	No	No	Yes	Active TB	Suspected	Negative	Positive	xp.pos	CT	Susceptible	Smear − Xpert +	xp.pos	bac.pos
rural	Male	62	Present	Yes	No	No	No	No	No	No	Yes	No TB findings	Not suspected	#N/A	#N/A	#N/A	#N/A	#N/A	#N/A	#N/A	#N/A
rural	Male	47	Present	Yes	No	No	No	No	No	No	Yes	No TB findings	Not suspected	#N/A	#N/A	#N/A	#N/A	#N/A	#N/A	#N/A	#N/A
rural	Female	16	Present	Yes	Yes	No	No	No	No	No	No	No TB findings	Not suspected	#N/A	#N/A	#N/A	#N/A	#N/A	#N/A	#N/A	#N/A
rural	Female	15	None	No	No	No	No	No	Yes	No	No	No TB findings	Not suspected	#N/A	#N/A	#N/A	#N/A	#N/A	#N/A	#N/A	#N/A
rural	Female	16	Present	No	Yes	No	No	No	No	No	No	No TB findings	Not suspected	#N/A	#N/A	#N/A	#N/A	#N/A	#N/A	#N/A	#N/A
rural	Female	15	Present	Yes	No	No	No	No	No	No	No	No TB findings	Not suspected	#N/A	#N/A	#N/A	#N/A	#N/A	#N/A	#N/A	#N/A
rural	Female	15	Present	No	No	No	No	No	No	No	No	No TB findings	Not suspected	#N/A	#N/A	#N/A	#N/A	#N/A	#N/A	#N/A	#N/A
rural	Female	15	Present	Yes	No	Yes	No	No	Yes	No	No	No TB findings	Not suspected	#N/A	#N/A	#N/A	#N/A	#N/A	#N/A	#N/A	#N/A
rural	Female	17	None	No	No	No	No	No	No	No	No	No TB findings	Not suspected	#N/A	#N/A	#N/A	#N/A	#N/A	#N/A	#N/A	#N/A
rural	Female	15	Present	Yes	No	No	No	No	No	No	No	No TB findings	Not suspected	#N/A	#N/A	#N/A	#N/A	#N/A	#N/A	#N/A	#N/A
rural	Female	16	None	No	No	No	No	No	No	No	No	No TB findings	Not suspected	#N/A	#N/A	#N/A	#N/A	#N/A	#N/A	#N/A	#N/A
rural	Female	15	Present	No	No	No	No	No	No	No	No	No TB findings	Not suspected	#N/A	#N/A	#N/A	#N/A	#N/A	#N/A	#N/A	#N/A
rural	Female	78	Present	No	No	No	No	No	No	No	No	No TB findings	Not suspected	#N/A	#N/A	#N/A	#N/A	#N/A	#N/A	#N/A	#N/A
rural	Female	26	Present	Yes	Yes	No	No	No	No	No	No	No TB findings	Not suspected	#N/A	#N/A	#N/A	#N/A	#N/A	#N/A	#N/A	#N/A
rural	Male	50	Present	No	Yes	No	No	No	No	No	Yes	No TB findings	Not suspected	#N/A	#N/A	#N/A	#N/A	#N/A	#N/A	#N/A	#N/A
rural	Female	16	Present	Yes	Yes	No	No	No	No	No	No	No TB findings	Not suspected	#N/A	#N/A	#N/A	#N/A	#N/A	#N/A	#N/A	#N/A
rural	Female	41	Present	No	Yes	No	No	No	No	No	No	No TB findings	Not suspected	#N/A	#N/A	#N/A	#N/A	#N/A	#N/A	#N/A	#N/A
rural	Male	59	None	No	No	No	No	No	No	No	Yes	No TB findings	Not suspected	#N/A	#N/A	#N/A	#N/A	#N/A	#N/A	#N/A	#N/A
rural	Female	31	None	No	No	No	No	No	No	No	No	No TB findings	Not suspected	#N/A	#N/A	#N/A	#N/A	#N/A	#N/A	#N/A	#N/A
rural	Male	35	Present	No	No	No	No	No	No	No	No	No TB findings	Not suspected	#N/A	#N/A	#N/A	#N/A	#N/A	#N/A	#N/A	#N/A
rural	Female	36	Present	No	Yes	No	No	No	No	No	No	No TB findings	Not suspected	#N/A	#N/A	#N/A	#N/A	#N/A	#N/A	#N/A	#N/A
rural	Female	40	Present	Yes	No	No	No	No	No	No	No	TB activity undetermined	Suspected	Negative	Negative	#N/A	#N/A	Unknown	Smear − Xpert −	#N/A	#N/A
rural	Female	79	Present	Yes	No	No	No	No	No	No	No	TB activity undetermined	Suspected	Negative	Negative	#N/A	#N/A	Unknown	Smear − Xpert −	#N/A	#N/A
rural	Female	79	Present	Yes	Yes	No	No	No	No	No	No	TB activity undetermined	Suspected	Negative	Negative	#N/A	#N/A	Unknown	Smear − Xpert −	#N/A	#N/A
rural	Female	52	Present	Yes	No	Yes	No	No	No	No	No	TB activity undetermined	Suspected	Negative	Negative	#N/A	#N/A	Unknown	Smear − Xpert −	#N/A	#N/A
rural	Female	67	Present	Yes	No	No	No	No	No	No	No	TB activity undetermined	Suspected	Negative	Negative	#N/A	#N/A	Unknown	Smear − Xpert −	#N/A	#N/A
rural	Female	39	Present	Yes	Yes	No	No	No	Yes	Yes	No	TB activity undetermined	Suspected	Negative	Negative	#N/A	#N/A	Unknown	Smear − Xpert −	#N/A	#N/A
rural	Female	62	Present	Yes	Yes	No	No	No	Yes	No	Yes	TB activity undetermined	Suspected	Negative	Positive	xp.pos	CT	Susceptible	Smear − Xpert +	xp.pos	bac.pos
rural	Female	64	Present	Yes	No	No	No	No	No	No	No	No TB findings	Not suspected	#N/A	#N/A	#N/A	#N/A	#N/A	#N/A	#N/A	#N/A
rural	Female	67	Present	Yes	Yes	No	No	No	No	Yes	No	TB activity undetermined	Suspected	Negative	Negative	#N/A	#N/A	Unknown	Smear − Xpert −	#N/A	#N/A
rural	Female	65	Present	Yes	No	No	No	No	Yes	No	No	No TB findings	Not suspected	#N/A	#N/A	#N/A	#N/A	#N/A	#N/A	#N/A	#N/A
rural	Male	68	Present	Yes	Yes	No	No	No	No	No	No	TB activity undetermined	Suspected	Negative	Negative	#N/A	#N/A	Unknown	Smear − Xpert −	#N/A	#N/A
rural	Female	64	Present	Yes	Yes	No	No	No	No	No	No	TB activity undetermined	Suspected	Negative	Negative	#N/A	#N/A	Unknown	Smear − Xpert −	#N/A	#N/A
rural	Female	57	Present	Yes	No	No	No	No	Yes	No	No	TB activity undetermined	Suspected	Negative	Negative	#N/A	#N/A	Unknown	Smear − Xpert −	#N/A	#N/A
rural	Male	72	Present	Yes	Yes	No	No	No	No	No	Yes	TB activity undetermined	Suspected	Negative	Negative	#N/A	#N/A	Unknown	Smear − Xpert −	#N/A	#N/A
rural	Female	48	Present	Yes	Yes	No	No	No	No	#N/A	Yes	No TB findings	Not suspected	#N/A	#N/A	#N/A	#N/A	#N/A	#N/A	#N/A	#N/A
rural	Male	55	Present	Yes	No	No	No	No	No	No	No	No TB findings	Not suspected	#N/A	#N/A	#N/A	#N/A	#N/A	#N/A	#N/A	#N/A
rural	Female	86	Present	Yes	Yes	No	No	No	No	No	No	TB activity undetermined	Suspected	Negative	Negative	#N/A	#N/A	Unknown	Smear − Xpert −	#N/A	#N/A
rural	Female	60	Present	Yes	No	No	No	No	No	No	No	No TB findings	Not suspected	#N/A	#N/A	#N/A	#N/A	#N/A	#N/A	#N/A	#N/A
rural	Male	61	Present	Yes	No	No	No	No	No	No	No	No TB findings	Not suspected	#N/A	#N/A	#N/A	#N/A	#N/A	#N/A	#N/A	#N/A
rural	Male	63	Present	Yes	Yes	No	No	No	No	Yes	No	TB activity undetermined	Suspected	Negative	Negative	#N/A	#N/A	Unknown	Smear − Xpert −	#N/A	#N/A
rural	Male	78	Present	Yes	Yes	No	No	No	No	No	No	No TB findings	Not suspected	#N/A	#N/A	#N/A	#N/A	#N/A	#N/A	#N/A	#N/A
rural	Female	57	Present	Yes	Yes	No	No	No	Yes	Yes	No	TB activity undetermined	Suspected	Negative	Negative	#N/A	#N/A	Unknown	Smear − Xpert −	#N/A	#N/A
rural	Female	37	None	No	No	No	No	No	No	No	No	No TB findings	Not suspected	#N/A	#N/A	#N/A	#N/A	#N/A	#N/A	#N/A	#N/A
rural	Female	29	Present	No	No	No	No	No	No	No	No	No TB findings	Not suspected	#N/A	#N/A	#N/A	#N/A	#N/A	#N/A	#N/A	#N/A
rural	Female	36	Present	No	Yes	No	No	No	Yes	No	No	No TB findings	Not suspected	#N/A	#N/A	#N/A	#N/A	#N/A	#N/A	#N/A	#N/A
rural	Male	26	Present	No	No	Yes	No	No	Yes	No	No	No TB findings	Not suspected	#N/A	#N/A	#N/A	#N/A	#N/A	#N/A	#N/A	#N/A
rural	Female	37	None	No	No	No	No	No	No	No	No	No TB findings	Not suspected	#N/A	#N/A	#N/A	#N/A	#N/A	#N/A	#N/A	#N/A
rural	Female	69	Present	No	No	Yes	No	No	No	No	No	No TB findings	Not suspected	#N/A	#N/A	#N/A	#N/A	#N/A	#N/A	#N/A	#N/A
rural	Female	71	Present	Yes	No	No	No	No	No	No	No	TB activity undetermined	Suspected	Negative	Negative	#N/A	#N/A	Unknown	Smear − Xpert −	#N/A	#N/A
rural	Male	38	Present	Yes	No	No	No	No	Yes	No	Yes	No TB findings	Not suspected	#N/A	#N/A	#N/A	#N/A	#N/A	#N/A	#N/A	#N/A
rural	Female	41	Present	No	No	No	No	No	No	No	No	No TB findings	Not suspected	#N/A	#N/A	#N/A	#N/A	#N/A	#N/A	#N/A	#N/A
rural	Female	66	Present	No	No	No	No	No	No	No	No	TB activity undetermined	Suspected	Negative	Negative	#N/A	#N/A	Unknown	Smear − Xpert −	#N/A	#N/A
rural	Female	24	None	No	No	No	No	No	No	No	No	No TB findings	Not suspected	#N/A	#N/A	#N/A	#N/A	#N/A	#N/A	#N/A	#N/A
rural	Male	67	Present	Yes	Yes	No	No	No	No	No	Yes	No TB findings	Not suspected	#N/A	#N/A	#N/A	#N/A	#N/A	#N/A	#N/A	#N/A
rural	Male	42	Present	Yes	No	No	No	No	No	Yes	No	TB activity undetermined	Suspected	Negative	Negative	#N/A	#N/A	Unknown	Smear − Xpert −	#N/A	#N/A
rural	Female	57	Present	Yes	No	No	No	No	No	No	No	TB activity undetermined	Suspected	Negative	Negative	#N/A	#N/A	Unknown	Smear − Xpert −	#N/A	#N/A
rural	Male	33	None	No	No	No	No	No	No	No	No	No TB findings	Not suspected	#N/A	#N/A	#N/A	#N/A	#N/A	#N/A	#N/A	#N/A
rural	Female	34	Present	No	No	No	No	No	No	No	No	No TB findings	Not suspected	#N/A	#N/A	#N/A	#N/A	#N/A	#N/A	#N/A	#N/A
rural	Male	36	Present	No	No	No	No	No	No	No	Yes	No TB findings	Not suspected	#N/A	#N/A	#N/A	#N/A	#N/A	#N/A	#N/A	#N/A
rural	Female	37	Present	No	No	No	No	No	No	No	No	No TB findings	Not suspected	#N/A	#N/A	#N/A	#N/A	#N/A	#N/A	#N/A	#N/A
rural	Female	42	Present	No	No	No	No	No	No	No	No	No TB findings	Not suspected	#N/A	#N/A	#N/A	#N/A	#N/A	#N/A	#N/A	#N/A
rural	Female	38	None	No	No	No	No	No	No	No	No	No TB findings	Not suspected	#N/A	#N/A	#N/A	#N/A	#N/A	#N/A	#N/A	#N/A
rural	Male	74	Present	Yes	Yes	No	No	No	Yes	Yes	No	TB activity undetermined	Suspected	Negative	Negative	#N/A	#N/A	Unknown	Smear − Xpert −	#N/A	#N/A
rural	Female	61	Present	No	No	No	No	No	No	No	No	No TB findings	Not suspected	#N/A	#N/A	#N/A	#N/A	#N/A	#N/A	#N/A	#N/A
rural	Female	44	Present	No	No	No	No	No	Yes	No	No	No TB findings	Not suspected	#N/A	#N/A	#N/A	#N/A	#N/A	#N/A	#N/A	#N/A
rural	Female	49	Present	No	No	No	No	No	No	No	No	No TB findings	Not suspected	#N/A	#N/A	#N/A	#N/A	#N/A	#N/A	#N/A	#N/A
rural	Male	36	Present	No	No	No	No	No	No	No	No	No TB findings	Not suspected	#N/A	#N/A	#N/A	#N/A	#N/A	#N/A	#N/A	#N/A
rural	Male	49	Present	Yes	No	No	No	No	No	No	Yes	No TB findings	Not suspected	#N/A	#N/A	#N/A	#N/A	#N/A	#N/A	#N/A	#N/A
rural	Male	61	Present	Yes	No	No	No	No	No	No	Yes	No TB findings	Not suspected	#N/A	#N/A	#N/A	#N/A	#N/A	#N/A	#N/A	#N/A
rural	Female	66	Present	Yes	Yes	No	No	No	No	No	No	No TB findings	Not suspected	#N/A	#N/A	#N/A	#N/A	#N/A	#N/A	#N/A	#N/A
rural	Female	43	Present	Yes	No	No	No	No	No	No	No	No TB findings	Not suspected	#N/A	#N/A	#N/A	#N/A	#N/A	#N/A	#N/A	#N/A
rural	Male	66	Present	No	No	No	No	No	No	No	No	No TB findings	Not suspected	#N/A	#N/A	#N/A	#N/A	#N/A	#N/A	#N/A	#N/A
rural	Female	53	Present	No	No	No	No	No	No	No	No	No TB findings	Not suspected	#N/A	#N/A	#N/A	#N/A	#N/A	#N/A	#N/A	#N/A
rural	Male	57	None	No	No	No	No	No	No	No	No	No TB findings	Not suspected	#N/A	#N/A	#N/A	#N/A	#N/A	#N/A	#N/A	#N/A
rural	Male	45	None	No	No	No	No	No	No	No	No	No TB findings	Not suspected	#N/A	#N/A	#N/A	#N/A	#N/A	#N/A	#N/A	#N/A
rural	Female	45	None	No	No	No	No	No	No	No	No	No TB findings	Not suspected	#N/A	#N/A	#N/A	#N/A	#N/A	#N/A	#N/A	#N/A
rural	Female	40	Present	No	Yes	No	No	No	No	No	No	No TB findings	Not suspected	#N/A	#N/A	#N/A	#N/A	#N/A	#N/A	#N/A	#N/A
rural	Female	35	Present	No	No	No	No	No	No	No	No	No TB findings	Not suspected	#N/A	#N/A	#N/A	#N/A	#N/A	#N/A	#N/A	#N/A
rural	Female	52	Present	No	Yes	No	No	No	No	No	No	TB activity undetermined	Suspected	Negative	Negative	#N/A	#N/A	Unknown	Smear − Xpert −	#N/A	#N/A
rural	Male	42	Present	Yes	Yes	No	No	No	Yes	Yes	Yes	No TB findings	Not suspected	#N/A	#N/A	#N/A	#N/A	#N/A	#N/A	#N/A	#N/A
rural	Male	67	Present	No	No	No	No	No	No	Yes	No	TB activity undetermined	Suspected	Negative	Positive	xp.pos	CT	Susceptible	Smear − Xpert +	xp.pos	bac.pos
rural	Female	34	Present	No	Yes	No	No	No	No	No	No	No TB findings	Not suspected	#N/A	#N/A	#N/A	#N/A	#N/A	#N/A	#N/A	#N/A
rural	Female	53	Present	No	No	No	No	Yes	No	No	No	No TB findings	Not suspected	#N/A	#N/A	#N/A	#N/A	#N/A	#N/A	#N/A	#N/A
rural	Female	23	Present	No	Yes	No	No	Yes	No	No	No	No TB findings	Not suspected	#N/A	#N/A	#N/A	#N/A	#N/A	#N/A	#N/A	#N/A
rural	Female	76	Present	No	No	No	No	Yes	No	No	No	No TB findings	Not suspected	#N/A	#N/A	#N/A	#N/A	#N/A	#N/A	#N/A	#N/A
rural	Male	74	Present	Yes	No	No	No	No	No	No	Yes	TB activity undetermined	Suspected	Negative	Negative	#N/A	#N/A	Unknown	Smear − Xpert −	#N/A	#N/A
rural	Female	46	Present	Yes	Yes	No	No	Yes	No	Yes	No	TB activity undetermined	Suspected	Negative	Negative	#N/A	#N/A	Unknown	Smear − Xpert −	#N/A	#N/A
rural	Male	69	Present	Yes	No	Yes	No	No	No	No	Yes	TB activity undetermined	Suspected	Negative	Negative	#N/A	#N/A	Unknown	Smear − Xpert −	#N/A	#N/A
rural	Female	31	Present	Yes	No	No	No	Yes	Yes	No	No	No TB findings	Not suspected	#N/A	#N/A	#N/A	#N/A	#N/A	#N/A	#N/A	#N/A
rural	Female	72	Present	No	No	No	No	Yes	No	No	No	TB activity undetermined	Suspected	Negative	Negative	#N/A	#N/A	Unknown	Smear − Xpert −	#N/A	#N/A
rural	Female	53	Present	Yes	No	No	No	Yes	No	No	Yes	No TB findings	Not suspected	#N/A	#N/A	#N/A	#N/A	#N/A	#N/A	#N/A	#N/A
rural	Male	59	Present	Yes	No	No	No	No	No	No	Yes	TB activity undetermined	Suspected	Negative	Negative	#N/A	#N/A	Unknown	Smear − Xpert −	#N/A	#N/A
rural	Male	57	Present	Yes	No	No	No	Yes	No	No	Yes	No TB findings	Not suspected	#N/A	#N/A	#N/A	#N/A	#N/A	#N/A	#N/A	#N/A
rural	Male	79	Present	Yes	No	No	No	Yes	No	No	Yes	TB activity undetermined	Suspected	Negative	Negative	#N/A	#N/A	Unknown	Smear − Xpert −	#N/A	#N/A
rural	Female	65	Present	No	Yes	No	No	No	No	No	No	No TB findings	Not suspected	#N/A	#N/A	#N/A	#N/A	#N/A	#N/A	#N/A	#N/A
rural	Female	61	Present	Yes	No	No	No	Yes	No	No	No	No TB findings	Not suspected	#N/A	#N/A	#N/A	#N/A	#N/A	#N/A	#N/A	#N/A
rural	Male	73	Present	No	Yes	No	No	No	No	No	No	TB activity undetermined	Suspected	Negative	Negative	#N/A	#N/A	Unknown	Smear − Xpert −	#N/A	#N/A
rural	Female	69	Present	Yes	Yes	No	No	No	No	No	No	TB activity undetermined	Suspected	Negative	Negative	#N/A	#N/A	Unknown	Smear − Xpert −	#N/A	#N/A
rural	Female	35	Present	No	Yes	No	No	Yes	No	No	No	No TB findings	Not suspected	#N/A	#N/A	#N/A	#N/A	#N/A	#N/A	#N/A	#N/A
rural	Female	66	Present	No	No	No	No	No	No	No	No	No TB findings	Not suspected	#N/A	#N/A	#N/A	#N/A	#N/A	#N/A	#N/A	#N/A
rural	Male	58	Present	Yes	No	No	No	No	No	No	No	No TB findings	Not suspected	#N/A	#N/A	#N/A	#N/A	#N/A	#N/A	#N/A	#N/A
rural	Female	50	Present	No	No	No	No	No	No	No	No	No TB findings	Not suspected	#N/A	#N/A	#N/A	#N/A	#N/A	#N/A	#N/A	#N/A
rural	Female	58	Present	Yes	No	No	No	Yes	No	No	Yes	No TB findings	Not suspected	#N/A	#N/A	#N/A	#N/A	#N/A	#N/A	#N/A	#N/A
rural	Female	32	Present	No	No	No	No	No	No	No	No	No TB findings	Not suspected	#N/A	#N/A	#N/A	#N/A	#N/A	#N/A	#N/A	#N/A
rural	Male	67	Present	Yes	Yes	No	No	No	No	No	Yes	TB activity undetermined	Suspected	Negative	Negative	#N/A	#N/A	Unknown	Smear − Xpert −	#N/A	#N/A
rural	Male	49	None	No	No	No	No	No	No	No	Yes	No TB findings	Not suspected	#N/A	#N/A	#N/A	#N/A	#N/A	#N/A	#N/A	#N/A
rural	Male	25	None	No	No	No	No	No	No	No	No	No TB findings	Not suspected	#N/A	#N/A	#N/A	#N/A	#N/A	#N/A	#N/A	#N/A
rural	Male	65	Present	No	No	Yes	No	No	No	No	Yes	TB activity undetermined	Suspected	Negative	Negative	#N/A	#N/A	Unknown	Smear − Xpert −	#N/A	#N/A
rural	Female	54	Present	No	No	No	No	Yes	No	No	Yes	No TB findings	Not suspected	#N/A	#N/A	#N/A	#N/A	#N/A	#N/A	#N/A	#N/A
rural	Male	63	Present	Yes	No	No	No	Yes	No	No	No	No TB findings	Not suspected	#N/A	#N/A	#N/A	#N/A	#N/A	#N/A	#N/A	#N/A
rural	Female	49	Present	No	No	No	No	No	No	No	No	No TB findings	Not suspected	#N/A	#N/A	#N/A	#N/A	#N/A	#N/A	#N/A	#N/A
rural	Female	69	Present	No	Yes	No	No	No	Yes	Yes	No	No TB findings	Not suspected	#N/A	#N/A	#N/A	#N/A	#N/A	#N/A	#N/A	#N/A
rural	Female	33	Present	No	Yes	No	No	No	No	No	No	No TB findings	Not suspected	#N/A	#N/A	#N/A	#N/A	#N/A	#N/A	#N/A	#N/A
rural	Male	79	Present	Yes	No	No	No	No	No	No	Yes	TB activity undetermined	Suspected	Negative	Negative	#N/A	#N/A	Unknown	Smear − Xpert −	#N/A	#N/A
rural	Male	81	Present	Yes	No	No	No	No	No	No	No	TB activity undetermined	Suspected	Negative	Negative	#N/A	#N/A	Unknown	Smear − Xpert −	#N/A	#N/A
rural	Female	79	Present	No	Yes	No	No	No	No	No	No	No TB findings	Not suspected	#N/A	#N/A	#N/A	#N/A	#N/A	#N/A	#N/A	#N/A
rural	Male	34	Present	No	No	No	No	No	No	No	Yes	No TB findings	Not suspected	#N/A	#N/A	#N/A	#N/A	#N/A	#N/A	#N/A	#N/A
rural	Male	28	Present	No	No	No	No	No	No	No	Yes	No TB findings	Not suspected	#N/A	#N/A	#N/A	#N/A	#N/A	#N/A	#N/A	#N/A
rural	Female	26	Present	No	No	No	No	Yes	No	No	No	No TB findings	Not suspected	#N/A	#N/A	#N/A	#N/A	#N/A	#N/A	#N/A	#N/A
rural	Male	24	None	No	No	No	No	No	No	No	No	No TB findings	Not suspected	#N/A	#N/A	#N/A	#N/A	#N/A	#N/A	#N/A	#N/A
rural	Female	45	Present	No	No	No	No	No	No	No	No	No TB findings	Not suspected	#N/A	#N/A	#N/A	#N/A	#N/A	#N/A	#N/A	#N/A
rural	Female	56	Present	Yes	No	No	No	No	No	No	No	No TB findings	Not suspected	#N/A	#N/A	#N/A	#N/A	#N/A	#N/A	#N/A	#N/A
rural	Female	33	Present	No	Yes	No	No	Yes	No	No	No	No TB findings	Not suspected	#N/A	#N/A	#N/A	#N/A	#N/A	#N/A	#N/A	#N/A
rural	Female	24	Present	No	Yes	No	No	No	No	No	No	No TB findings	Not suspected	#N/A	#N/A	#N/A	#N/A	#N/A	#N/A	#N/A	#N/A
rural	Female	25	Present	No	No	No	No	No	No	No	No	No TB findings	Not suspected	#N/A	#N/A	#N/A	#N/A	#N/A	#N/A	#N/A	#N/A
rural	Male	28	Present	Yes	No	No	No	No	No	No	Yes	No TB findings	Not suspected	#N/A	#N/A	#N/A	#N/A	#N/A	#N/A	#N/A	#N/A
rural	Female	75	Present	No	Yes	No	No	No	No	Yes	No	TB activity undetermined	Suspected	Negative	Negative	#N/A	#N/A	Unknown	Smear − Xpert −	#N/A	#N/A
rural	Male	72	Present	No	No	No	No	Yes	Yes	No	Yes	No TB findings	Not suspected	#N/A	#N/A	#N/A	#N/A	#N/A	#N/A	#N/A	#N/A
rural	Female	34	Present	No	No	No	No	Yes	Yes	No	No	No TB findings	Not suspected	#N/A	#N/A	#N/A	#N/A	#N/A	#N/A	#N/A	#N/A
rural	Female	45	Present	Yes	No	No	No	No	No	No	No	No TB findings	Not suspected	#N/A	#N/A	#N/A	#N/A	#N/A	#N/A	#N/A	#N/A
rural	Female	39	None	No	No	No	No	No	No	No	No	No TB findings	Not suspected	#N/A	#N/A	#N/A	#N/A	#N/A	#N/A	#N/A	#N/A
rural	Female	50	Present	Yes	Yes	No	No	Yes	No	No	No	TB activity undetermined	Suspected	Negative	Negative	#N/A	#N/A	Unknown	Smear − Xpert −	#N/A	#N/A
rural	Male	63	Present	Yes	No	No	No	No	No	No	Yes	TB activity undetermined	Suspected	Negative	Negative	#N/A	#N/A	Unknown	Smear − Xpert −	#N/A	#N/A
rural	Male	60	Present	Yes	Yes	No	No	No	No	No	Yes	No TB findings	Not suspected	#N/A	#N/A	#N/A	#N/A	#N/A	#N/A	#N/A	#N/A
rural	Female	53	Present	No	No	No	No	No	No	No	Yes	No TB findings	Not suspected	#N/A	#N/A	#N/A	#N/A	#N/A	#N/A	#N/A	#N/A
rural	Female	57	None	No	No	No	No	No	No	No	No	No TB findings	Not suspected	#N/A	#N/A	#N/A	#N/A	#N/A	#N/A	#N/A	#N/A
rural	Female	37	Present	No	No	No	No	No	No	No	No	No TB findings	Not suspected	#N/A	#N/A	#N/A	#N/A	#N/A	#N/A	#N/A	#N/A
rural	Female	76	Present	Yes	Yes	No	No	Yes	No	No	Yes	No TB findings	Not suspected	#N/A	#N/A	#N/A	#N/A	#N/A	#N/A	#N/A	#N/A
rural	Female	54	Present	No	No	No	No	No	No	No	No	No TB findings	Not suspected	#N/A	#N/A	#N/A	#N/A	#N/A	#N/A	#N/A	#N/A
rural	Female	43	Present	No	No	No	No	No	No	No	No	TB activity undetermined	Suspected	Negative	Negative	#N/A	#N/A	Unknown	Smear − Xpert −	#N/A	#N/A
rural	Male	30	None	No	No	No	No	No	Yes	Yes	No	No TB findings	Not suspected	#N/A	#N/A	#N/A	#N/A	#N/A	#N/A	#N/A	#N/A
rural	Male	39	None	No	No	No	No	No	No	No	Yes	No TB findings	Not suspected	#N/A	#N/A	#N/A	#N/A	#N/A	#N/A	#N/A	#N/A
rural	Female	57	Present	No	No	No	No	No	No	No	No	No TB findings	Not suspected	#N/A	#N/A	#N/A	#N/A	#N/A	#N/A	#N/A	#N/A
rural	Female	30	Present	Yes	No	No	No	No	No	No	Yes	No TB findings	Not suspected	#N/A	#N/A	#N/A	#N/A	#N/A	#N/A	#N/A	#N/A
rural	Male	61	Present	No	No	No	No	No	No	No	No	No TB findings	Not suspected	#N/A	#N/A	#N/A	#N/A	#N/A	#N/A	#N/A	#N/A
rural	Female	23	Present	No	No	No	No	Yes	No	No	No	No TB findings	Not suspected	#N/A	#N/A	#N/A	#N/A	#N/A	#N/A	#N/A	#N/A
rural	Female	46	Present	No	No	No	No	No	No	No	No	No TB findings	Not suspected	#N/A	#N/A	#N/A	#N/A	#N/A	#N/A	#N/A	#N/A
rural	Female	38	Present	No	No	No	No	No	No	No	No	No TB findings	Not suspected	#N/A	#N/A	#N/A	#N/A	#N/A	#N/A	#N/A	#N/A
rural	Male	60	Present	Yes	No	No	No	No	No	No	Yes	TB activity undetermined	Suspected	Negative	Negative	#N/A	#N/A	Unknown	Smear − Xpert −	#N/A	#N/A
rural	Female	56	Present	Yes	No	No	No	No	No	No	No	No TB findings	Not suspected	#N/A	#N/A	#N/A	#N/A	#N/A	#N/A	#N/A	#N/A
rural	Female	35	Present	No	No	No	No	Yes	No	Yes	No	No TB findings	Not suspected	#N/A	#N/A	#N/A	#N/A	#N/A	#N/A	#N/A	#N/A
rural	Male	64	Present	Yes	Yes	No	No	No	No	No	No	No TB findings	Not suspected	#N/A	#N/A	#N/A	#N/A	#N/A	#N/A	#N/A	#N/A
rural	Female	28	None	No	No	No	No	No	No	No	No	No TB findings	Not suspected	#N/A	#N/A	#N/A	#N/A	#N/A	#N/A	#N/A	#N/A
rural	Male	61	Present	Yes	Yes	Yes	No	Yes	No	No	Yes	TB activity undetermined	Suspected	Negative	Negative	#N/A	#N/A	Unknown	Smear − Xpert −	#N/A	#N/A
rural	Male	54	Present	Yes	No	No	No	No	No	No	No	No TB findings	Not suspected	#N/A	#N/A	#N/A	#N/A	#N/A	#N/A	#N/A	#N/A
rural	Male	52	Present	Yes	No	No	No	No	No	No	No	No TB findings	Not suspected	#N/A	#N/A	#N/A	#N/A	#N/A	#N/A	#N/A	#N/A
rural	Male	39	Present	Yes	Yes	No	No	No	No	No	No	No TB findings	Not suspected	#N/A	#N/A	#N/A	#N/A	#N/A	#N/A	#N/A	#N/A
rural	Female	49	Present	Yes	No	No	No	No	Yes	No	No	No TB findings	Not suspected	#N/A	#N/A	#N/A	#N/A	#N/A	#N/A	#N/A	#N/A
rural	Male	15	Present	Yes	No	No	No	No	No	No	Yes	No TB findings	Not suspected	#N/A	#N/A	#N/A	#N/A	#N/A	#N/A	#N/A	#N/A
rural	Female	51	Present	No	No	No	No	No	Yes	No	No	No TB findings	Not suspected	#N/A	#N/A	#N/A	#N/A	#N/A	#N/A	#N/A	#N/A
rural	Female	44	None	No	No	No	No	No	No	No	No	No TB findings	Not suspected	#N/A	#N/A	#N/A	#N/A	#N/A	#N/A	#N/A	#N/A
rural	Male	32	None	No	No	No	No	No	No	No	No	No TB findings	Not suspected	#N/A	#N/A	#N/A	#N/A	#N/A	#N/A	#N/A	#N/A
rural	Female	52	Present	Yes	No	No	No	Yes	No	No	No	No TB findings	Not suspected	#N/A	#N/A	#N/A	#N/A	#N/A	#N/A	#N/A	#N/A
rural	Male	37	Present	Yes	No	No	No	No	Yes	No	No	No TB findings	Not suspected	#N/A	#N/A	#N/A	#N/A	#N/A	#N/A	#N/A	#N/A
rural	Female	38	Present	Yes	No	No	No	No	No	No	No	No TB findings	Not suspected	#N/A	#N/A	#N/A	#N/A	#N/A	#N/A	#N/A	#N/A
rural	Male	41	Present	Yes	No	No	No	No	Yes	No	No	No TB findings	Not suspected	#N/A	#N/A	#N/A	#N/A	#N/A	#N/A	#N/A	#N/A
rural	Male	29	Present	Yes	Yes	No	No	No	Yes	No	Yes	No TB findings	Not suspected	#N/A	#N/A	#N/A	#N/A	#N/A	#N/A	#N/A	#N/A
rural	Male	42	Present	No	No	No	No	No	No	No	Yes	No TB findings	Not suspected	#N/A	#N/A	#N/A	#N/A	#N/A	#N/A	#N/A	#N/A
rural	Female	25	Present	No	No	No	No	No	No	No	No	No TB findings	Not suspected	#N/A	#N/A	#N/A	#N/A	#N/A	#N/A	#N/A	#N/A
rural	Male	33	Present	Yes	No	No	No	Yes	No	No	No	No TB findings	Not suspected	#N/A	#N/A	#N/A	#N/A	#N/A	#N/A	#N/A	#N/A
rural	Female	40	None	No	No	No	No	No	No	No	Yes	No TB findings	Not suspected	#N/A	#N/A	#N/A	#N/A	#N/A	#N/A	#N/A	#N/A
rural	Female	49	Present	Yes	No	No	No	No	No	No	No	No TB findings	Not suspected	#N/A	#N/A	#N/A	#N/A	#N/A	#N/A	#N/A	#N/A
rural	Male	54	Present	Yes	No	No	No	No	No	No	Yes	No TB findings	Not suspected	#N/A	#N/A	#N/A	#N/A	#N/A	#N/A	#N/A	#N/A
rural	Male	64	None	No	No	No	No	No	No	No	Yes	No TB findings	Not suspected	#N/A	#N/A	#N/A	#N/A	#N/A	#N/A	#N/A	#N/A
rural	Female	80	Present	Yes	No	No	No	Yes	No	No	No	No TB findings	Not suspected	#N/A	#N/A	#N/A	#N/A	#N/A	#N/A	#N/A	#N/A
rural	Female	44	Present	Yes	No	No	No	Yes	No	No	No	No TB findings	Not suspected	#N/A	#N/A	#N/A	#N/A	#N/A	#N/A	#N/A	#N/A
rural	Male	51	Present	Yes	Yes	No	No	No	No	No	No	No TB findings	Not suspected	#N/A	#N/A	#N/A	#N/A	#N/A	#N/A	#N/A	#N/A
rural	Male	45	Present	No	No	No	No	No	No	No	Yes	No TB findings	Not suspected	#N/A	#N/A	#N/A	#N/A	#N/A	#N/A	#N/A	#N/A
rural	Female	49	Present	No	No	No	No	No	No	No	No	No TB findings	Not suspected	#N/A	#N/A	#N/A	#N/A	#N/A	#N/A	#N/A	#N/A
rural	Female	37	Present	No	No	No	No	No	No	No	No	No TB findings	Not suspected	#N/A	#N/A	#N/A	#N/A	#N/A	#N/A	#N/A	#N/A
rural	Male	62	Present	No	Yes	No	No	No	No	No	No	No TB findings	Not suspected	#N/A	#N/A	#N/A	#N/A	#N/A	#N/A	#N/A	#N/A
rural	Female	36	Present	Yes	No	No	No	No	No	No	No	No TB findings	Not suspected	#N/A	#N/A	#N/A	#N/A	#N/A	#N/A	#N/A	#N/A
rural	Male	33	None	No	No	No	No	No	No	No	Yes	No TB findings	Not suspected	#N/A	#N/A	#N/A	#N/A	#N/A	#N/A	#N/A	#N/A
rural	Male	22	Present	Yes	No	No	No	Yes	No	No	Yes	No TB findings	Not suspected	#N/A	#N/A	#N/A	#N/A	#N/A	#N/A	#N/A	#N/A
rural	Female	22	Present	No	Yes	No	No	No	No	No	No	No TB findings	Not suspected	#N/A	#N/A	#N/A	#N/A	#N/A	#N/A	#N/A	#N/A
rural	Female	17	Present	No	No	No	No	Yes	No	No	No	No TB findings	Not suspected	#N/A	#N/A	#N/A	#N/A	#N/A	#N/A	#N/A	#N/A
rural	Female	27	Present	Yes	Yes	No	No	No	No	No	No	No TB findings	Not suspected	#N/A	#N/A	#N/A	#N/A	#N/A	#N/A	#N/A	#N/A
rural	Male	56	Present	No	Yes	No	No	No	No	No	Yes	TB activity undetermined	Suspected	Negative	Negative	#N/A	#N/A	Unknown	Smear − Xpert −	#N/A	#N/A
rural	Female	39	Present	No	No	No	No	No	No	No	No	No TB findings	Not suspected	#N/A	#N/A	#N/A	#N/A	#N/A	#N/A	#N/A	#N/A
rural	Male	26	None	No	No	No	No	No	No	No	Yes	No TB findings	Not suspected	#N/A	#N/A	#N/A	#N/A	#N/A	#N/A	#N/A	#N/A
rural	Male	27	Present	Yes	No	No	No	No	No	No	Yes	No TB findings	Not suspected	#N/A	#N/A	#N/A	#N/A	#N/A	#N/A	#N/A	#N/A
rural	Female	59	Present	No	Yes	No	No	No	No	No	No	No TB findings	Not suspected	#N/A	#N/A	#N/A	#N/A	#N/A	#N/A	#N/A	#N/A
rural	Female	26	Present	No	Yes	No	No	No	No	No	No	No TB findings	Not suspected	#N/A	#N/A	#N/A	#N/A	#N/A	#N/A	#N/A	#N/A
rural	Female	33	None	No	No	No	No	No	No	No	No	No TB findings	Not suspected	#N/A	#N/A	#N/A	#N/A	#N/A	#N/A	#N/A	#N/A
rural	Female	36	Present	Yes	No	No	No	No	No	No	No	No TB findings	Not suspected	#N/A	#N/A	#N/A	#N/A	#N/A	#N/A	#N/A	#N/A
rural	Male	37	Present	Yes	No	No	No	No	No	No	Yes	No TB findings	Not suspected	#N/A	#N/A	#N/A	#N/A	#N/A	#N/A	#N/A	#N/A
rural	Male	40	Present	No	Yes	No	No	No	No	No	Yes	No TB findings	Not suspected	#N/A	#N/A	#N/A	#N/A	#N/A	#N/A	#N/A	#N/A
rural	Female	20	Present	No	Yes	No	No	No	No	No	No	No TB findings	Not suspected	#N/A	#N/A	#N/A	#N/A	#N/A	#N/A	#N/A	#N/A
rural	Female	23	None	No	No	No	No	No	No	No	No	No TB findings	Not suspected	#N/A	#N/A	#N/A	#N/A	#N/A	#N/A	#N/A	#N/A
rural	Female	50	Present	No	Yes	No	No	No	No	No	No	No TB findings	Not suspected	#N/A	#N/A	#N/A	#N/A	#N/A	#N/A	#N/A	#N/A
rural	Female	54	Present	No	No	No	No	No	No	No	No	No TB findings	Not suspected	#N/A	#N/A	#N/A	#N/A	#N/A	#N/A	#N/A	#N/A
rural	Female	39	None	No	No	No	No	No	No	No	No	No TB findings	Not suspected	#N/A	#N/A	#N/A	#N/A	#N/A	#N/A	#N/A	#N/A
rural	Female	19	None	No	No	No	No	No	No	No	No	No TB findings	Not suspected	#N/A	#N/A	#N/A	#N/A	#N/A	#N/A	#N/A	#N/A
rural	Female	36	Present	Yes	Yes	No	No	No	No	No	No	No TB findings	Not suspected	#N/A	#N/A	#N/A	#N/A	#N/A	#N/A	#N/A	#N/A
rural	Female	56	Present	Yes	No	No	No	No	Yes	No	No	TB activity undetermined	Suspected	Negative	Negative	#N/A	#N/A	Unknown	Smear − Xpert −	#N/A	#N/A
rural	Female	41	Present	Yes	No	No	No	No	No	No	No	No TB findings	Not suspected	#N/A	#N/A	#N/A	#N/A	#N/A	#N/A	#N/A	#N/A
rural	Male	38	Present	No	Yes	No	No	No	No	Yes	Yes	No TB findings	Not suspected	#N/A	#N/A	#N/A	#N/A	#N/A	#N/A	#N/A	#N/A
rural	Female	64	Present	No	Yes	No	No	No	No	No	No	TB activity undetermined	Suspected	Negative	Negative	#N/A	#N/A	Unknown	Smear − Xpert −	#N/A	#N/A
rural	Male	48	None	No	No	No	No	No	No	No	Yes	No TB findings	Not suspected	#N/A	#N/A	#N/A	#N/A	#N/A	#N/A	#N/A	#N/A
rural	Male	55	Present	No	Yes	No	No	No	Yes	No	No	TB activity undetermined	Suspected	Negative	Negative	#N/A	#N/A	Unknown	Smear − Xpert −	#N/A	#N/A
rural	Female	35	Present	No	No	No	No	No	No	No	No	TB activity undetermined	Suspected	Negative	Negative	#N/A	#N/A	Unknown	Smear − Xpert −	#N/A	#N/A
rural	Female	54	Present	No	No	No	No	No	Yes	No	No	No TB findings	Not suspected	#N/A	#N/A	#N/A	#N/A	#N/A	#N/A	#N/A	#N/A
rural	Female	46	Present	Yes	Yes	No	No	Yes	Yes	No	No	No TB findings	Not suspected	#N/A	#N/A	#N/A	#N/A	#N/A	#N/A	#N/A	#N/A
rural	Female	59	Present	No	No	No	No	No	No	No	No	TB activity undetermined	Suspected	Negative	Negative	#N/A	#N/A	Unknown	Smear − Xpert −	#N/A	#N/A
rural	Male	76	Present	No	No	No	No	Yes	No	No	Yes	TB activity undetermined	Suspected	Negative	Negative	#N/A	#N/A	Unknown	Smear − Xpert −	#N/A	#N/A
rural	Female	64	Present	No	No	No	No	Yes	No	No	No	No TB findings	Not suspected	#N/A	#N/A	#N/A	#N/A	#N/A	#N/A	#N/A	#N/A
rural	Male	23	Present	Yes	Yes	No	No	No	Yes	No	Yes	No TB findings	Not suspected	#N/A	#N/A	#N/A	#N/A	#N/A	#N/A	#N/A	#N/A
rural	Male	18	Present	Yes	No	No	No	Yes	No	No	Yes	No TB findings	Not suspected	#N/A	#N/A	#N/A	#N/A	#N/A	#N/A	#N/A	#N/A
rural	Female	25	Present	No	No	No	No	No	No	No	No	No TB findings	Not suspected	#N/A	#N/A	#N/A	#N/A	#N/A	#N/A	#N/A	#N/A
rural	Female	17	Present	No	No	No	No	No	No	No	No	No TB findings	Not suspected	#N/A	#N/A	#N/A	#N/A	#N/A	#N/A	#N/A	#N/A
rural	Female	36	Present	No	No	No	No	No	No	No	No	No TB findings	Not suspected	#N/A	#N/A	#N/A	#N/A	#N/A	#N/A	#N/A	#N/A
rural	Female	28	Present	No	No	No	No	No	No	No	No	No TB findings	Not suspected	#N/A	#N/A	#N/A	#N/A	#N/A	#N/A	#N/A	#N/A
rural	Male	17	None	No	No	No	No	No	No	No	Yes	No TB findings	Not suspected	#N/A	#N/A	#N/A	#N/A	#N/A	#N/A	#N/A	#N/A
rural	Female	19	Present	No	No	No	No	No	No	No	No	No TB findings	Not suspected	#N/A	#N/A	#N/A	#N/A	#N/A	#N/A	#N/A	#N/A
rural	Female	42	Present	Yes	Yes	No	No	No	Yes	No	No	TB activity undetermined	Suspected	Negative	Negative	#N/A	#N/A	Unknown	Smear − Xpert −	#N/A	#N/A
rural	Female	60	Present	No	No	No	No	No	#N/A	Yes	No	No TB findings	Not suspected	#N/A	#N/A	#N/A	#N/A	#N/A	#N/A	#N/A	#N/A
rural	Male	63	Present	Yes	No	No	No	Yes	No	No	Yes	TB activity undetermined	Suspected	Negative	Negative	#N/A	#N/A	Unknown	Smear − Xpert −	#N/A	#N/A
rural	Female	44	Present	No	No	No	No	Yes	No	No	No	No TB findings	Not suspected	#N/A	#N/A	#N/A	#N/A	#N/A	#N/A	#N/A	#N/A
rural	Female	57	Present	No	No	No	No	No	Yes	No	No	No TB findings	Not suspected	#N/A	#N/A	#N/A	#N/A	#N/A	#N/A	#N/A	#N/A
rural	Female	19	Present	Yes	No	Yes	No	Yes	No	No	No	No TB findings	Not suspected	#N/A	#N/A	#N/A	#N/A	#N/A	#N/A	#N/A	#N/A
rural	Male	41	Present	Yes	No	No	No	Yes	No	Yes	No	TB activity undetermined	Suspected	Negative	Negative	#N/A	#N/A	Unknown	Smear − Xpert −	#N/A	#N/A
rural	Female	16	Present	No	No	No	No	No	No	No	No	No TB findings	Not suspected	#N/A	#N/A	#N/A	#N/A	#N/A	#N/A	#N/A	#N/A
rural	Male	63	Present	Yes	No	No	No	No	No	No	Yes	No TB findings	Not suspected	#N/A	#N/A	#N/A	#N/A	#N/A	#N/A	#N/A	#N/A
rural	Male	16	Present	Yes	No	No	No	No	Yes	No	Yes	No TB findings	Not suspected	#N/A	#N/A	#N/A	#N/A	#N/A	#N/A	#N/A	#N/A
rural	Female	37	Present	Yes	No	No	No	No	Yes	No	No	No TB findings	Not suspected	#N/A	#N/A	#N/A	#N/A	#N/A	#N/A	#N/A	#N/A
rural	Female	55	Present	No	No	No	No	No	No	No	No	No TB findings	Not suspected	#N/A	#N/A	#N/A	#N/A	#N/A	#N/A	#N/A	#N/A
rural	Male	57	Present	Yes	No	No	No	Yes	No	No	No	TB activity undetermined	Suspected	Negative	Negative	#N/A	#N/A	Unknown	Smear − Xpert −	#N/A	#N/A
rural	Female	31	Present	No	No	No	No	No	No	No	No	No TB findings	Not suspected	#N/A	#N/A	#N/A	#N/A	#N/A	#N/A	#N/A	#N/A
rural	Male	46	Present	Yes	No	No	No	Yes	No	No	Yes	No TB findings	Not suspected	#N/A	#N/A	#N/A	#N/A	#N/A	#N/A	#N/A	#N/A
rural	Female	54	Present	No	No	No	No	Yes	Yes	No	Yes	No TB findings	Not suspected	#N/A	#N/A	#N/A	#N/A	#N/A	#N/A	#N/A	#N/A
rural	Female	49	Present	No	Yes	No	No	Yes	No	No	No	No TB findings	Not suspected	#N/A	#N/A	#N/A	#N/A	#N/A	#N/A	#N/A	#N/A
rural	Female	18	Present	No	No	Yes	No	Yes	No	No	No	No TB findings	Not suspected	#N/A	#N/A	#N/A	#N/A	#N/A	#N/A	#N/A	#N/A
rural	Female	49	Present	No	No	No	No	Yes	No	No	No	No TB findings	Not suspected	#N/A	#N/A	#N/A	#N/A	#N/A	#N/A	#N/A	#N/A
rural	Female	30	Present	No	No	No	No	No	No	No	No	No TB findings	Not suspected	#N/A	#N/A	#N/A	#N/A	#N/A	#N/A	#N/A	#N/A
rural	Female	23	Present	No	No	No	No	No	No	No	No	No TB findings	Not suspected	#N/A	#N/A	#N/A	#N/A	#N/A	#N/A	#N/A	#N/A
rural	Female	33	None	No	No	No	No	No	No	No	No	No TB findings	Not suspected	#N/A	#N/A	#N/A	#N/A	#N/A	#N/A	#N/A	#N/A
rural	Male	48	Present	No	No	No	No	Yes	No	Yes	No	TB activity undetermined	Suspected	Negative	Negative	#N/A	#N/A	Unknown	Smear − Xpert −	#N/A	#N/A
rural	Female	35	Present	No	No	No	No	No	No	No	No	No TB findings	Not suspected	#N/A	#N/A	#N/A	#N/A	#N/A	#N/A	#N/A	#N/A
rural	Female	51	Present	No	No	No	No	Yes	No	No	No	No TB findings	Not suspected	#N/A	#N/A	#N/A	#N/A	#N/A	#N/A	#N/A	#N/A
rural	Female	40	Present	No	No	No	No	No	No	No	No	No TB findings	Not suspected	#N/A	#N/A	#N/A	#N/A	#N/A	#N/A	#N/A	#N/A
rural	Male	21	Present	No	No	No	No	Yes	No	No	No	No TB findings	Not suspected	#N/A	#N/A	#N/A	#N/A	#N/A	#N/A	#N/A	#N/A
rural	Female	56	None	No	No	No	No	No	No	No	No	No TB findings	Not suspected	#N/A	#N/A	#N/A	#N/A	#N/A	#N/A	#N/A	#N/A
rural	Male	19	Present	No	No	No	No	Yes	No	No	Yes	No TB findings	Not suspected	#N/A	#N/A	#N/A	#N/A	#N/A	#N/A	#N/A	#N/A
rural	Female	21	Present	No	No	No	No	No	Yes	No	No	No TB findings	Not suspected	#N/A	#N/A	#N/A	#N/A	#N/A	#N/A	#N/A	#N/A
rural	Female	17	Present	No	No	No	No	No	No	No	Yes	No TB findings	Not suspected	#N/A	#N/A	#N/A	#N/A	#N/A	#N/A	#N/A	#N/A
rural	Female	27	Present	No	No	No	No	No	No	No	No	No TB findings	Not suspected	#N/A	#N/A	#N/A	#N/A	#N/A	#N/A	#N/A	#N/A
rural	Male	35	Present	No	No	No	No	Yes	No	No	Yes	No TB findings	Not suspected	#N/A	#N/A	#N/A	#N/A	#N/A	#N/A	#N/A	#N/A
rural	Female	31	Present	No	No	No	No	No	No	No	No	No TB findings	Not suspected	#N/A	#N/A	#N/A	#N/A	#N/A	#N/A	#N/A	#N/A
rural	Female	74	Present	Yes	No	No	No	No	No	No	No	No TB findings	Not suspected	#N/A	#N/A	#N/A	#N/A	#N/A	#N/A	#N/A	#N/A
rural	Female	37	Present	No	No	No	No	No	No	No	No	No TB findings	Not suspected	#N/A	#N/A	#N/A	#N/A	#N/A	#N/A	#N/A	#N/A
rural	Male	58	Present	No	No	No	No	Yes	No	No	Yes	No TB findings	Not suspected	#N/A	#N/A	#N/A	#N/A	#N/A	#N/A	#N/A	#N/A
rural	Female	30	Present	Yes	No	No	No	No	No	No	No	No TB findings	Not suspected	#N/A	#N/A	#N/A	#N/A	#N/A	#N/A	#N/A	#N/A
rural	Female	27	Present	No	No	No	No	No	Yes	No	No	No TB findings	Not suspected	#N/A	#N/A	#N/A	#N/A	#N/A	#N/A	#N/A	#N/A
rural	Female	18	Present	No	No	No	No	No	No	No	No	No TB findings	Not suspected	#N/A	#N/A	#N/A	#N/A	#N/A	#N/A	#N/A	#N/A
rural	Male	67	Present	Yes	No	No	No	No	No	No	Yes	No TB findings	Not suspected	#N/A	#N/A	#N/A	#N/A	#N/A	#N/A	#N/A	#N/A
rural	Female	60	Present	No	No	No	No	Yes	No	No	No	No TB findings	Not suspected	#N/A	#N/A	#N/A	#N/A	#N/A	#N/A	#N/A	#N/A
rural	Female	32	Present	No	No	No	No	Yes	No	No	No	No TB findings	Not suspected	#N/A	#N/A	#N/A	#N/A	#N/A	#N/A	#N/A	#N/A
rural	Male	49	Present	Yes	No	No	No	Yes	Yes	No	Yes	No TB findings	Not suspected	#N/A	#N/A	#N/A	#N/A	#N/A	#N/A	#N/A	#N/A
rural	Male	73	Present	Yes	Yes	No	No	No	Yes	No	Yes	No TB findings	Not suspected	#N/A	#N/A	#N/A	#N/A	#N/A	#N/A	#N/A	#N/A
rural	Female	46	Present	No	No	No	No	No	Yes	No	No	No TB findings	Not suspected	#N/A	#N/A	#N/A	#N/A	#N/A	#N/A	#N/A	#N/A
rural	Male	28	Present	Yes	No	No	No	No	No	No	No	No TB findings	Not suspected	#N/A	#N/A	#N/A	#N/A	#N/A	#N/A	#N/A	#N/A
rural	Female	55	Present	Yes	No	Yes	No	No	Yes	No	No	No TB findings	Not suspected	#N/A	#N/A	#N/A	#N/A	#N/A	#N/A	#N/A	#N/A
rural	Female	27	Present	Yes	No	No	No	No	No	No	No	No TB findings	Not suspected	#N/A	#N/A	#N/A	#N/A	#N/A	#N/A	#N/A	#N/A
rural	Female	55	Present	No	No	No	No	Yes	No	No	No	TB activity undetermined	Suspected	Negative	Negative	#N/A	#N/A	Unknown	Smear − Xpert −	#N/A	#N/A
rural	Male	44	Present	Yes	No	Yes	No	Yes	No	No	No	No TB findings	Not suspected	#N/A	#N/A	#N/A	#N/A	#N/A	#N/A	#N/A	#N/A
rural	Female	56	None	No	No	No	No	No	Yes	No	Yes	No TB findings	Not suspected	#N/A	#N/A	#N/A	#N/A	#N/A	#N/A	#N/A	#N/A
rural	Male	79	None	No	No	No	No	No	No	No	Yes	No TB findings	Not suspected	#N/A	#N/A	#N/A	#N/A	#N/A	#N/A	#N/A	#N/A
rural	Female	55	None	No	No	No	No	No	No	No	No	No TB findings	Not suspected	#N/A	#N/A	#N/A	#N/A	#N/A	#N/A	#N/A	#N/A
rural	Female	35	Present	No	No	No	No	No	No	No	No	No TB findings	Not suspected	#N/A	#N/A	#N/A	#N/A	#N/A	#N/A	#N/A	#N/A
rural	Male	23	None	No	No	No	No	No	No	No	No	No TB findings	Not suspected	#N/A	#N/A	#N/A	#N/A	#N/A	#N/A	#N/A	#N/A
rural	Male	28	None	No	No	No	No	No	Yes	No	Yes	No TB findings	Not suspected	#N/A	#N/A	#N/A	#N/A	#N/A	#N/A	#N/A	#N/A
rural	Male	18	Present	Yes	No	No	No	Yes	No	No	Yes	No TB findings	Not suspected	#N/A	#N/A	#N/A	#N/A	#N/A	#N/A	#N/A	#N/A
rural	Female	65	Present	No	No	No	No	No	No	No	No	No TB findings	Not suspected	#N/A	#N/A	#N/A	#N/A	#N/A	#N/A	#N/A	#N/A
rural	Female	51	Present	No	No	No	No	No	No	No	No	No TB findings	Not suspected	#N/A	#N/A	#N/A	#N/A	#N/A	#N/A	#N/A	#N/A
rural	Male	31	Present	Yes	No	Yes	No	No	Yes	No	Yes	No TB findings	Not suspected	#N/A	#N/A	#N/A	#N/A	#N/A	#N/A	#N/A	#N/A
rural	Female	48	Present	Yes	No	No	No	No	No	No	No	TB activity undetermined	Suspected	Negative	Positive	xp.pos	LTFU	Susceptible	Smear − Xpert +	xp.pos	bac.pos
rural	Female	19	Present	No	No	No	No	No	No	No	No	No TB findings	Not suspected	#N/A	#N/A	#N/A	#N/A	#N/A	#N/A	#N/A	#N/A
rural	Male	26	None	No	No	No	No	No	No	No	Yes	No TB findings	Not suspected	#N/A	#N/A	#N/A	#N/A	#N/A	#N/A	#N/A	#N/A
rural	Male	45	Present	Yes	Yes	No	No	No	Yes	No	No	No TB findings	Not suspected	#N/A	#N/A	#N/A	#N/A	#N/A	#N/A	#N/A	#N/A
rural	Male	29	Present	Yes	No	No	No	Yes	No	No	Yes	No TB findings	Not suspected	#N/A	#N/A	#N/A	#N/A	#N/A	#N/A	#N/A	#N/A
rural	Female	49	Present	No	No	No	No	No	Yes	Yes	No	TB activity undetermined	Suspected	Negative	Negative	#N/A	#N/A	Unknown	Smear − Xpert −	#N/A	#N/A
rural	Female	55	Present	No	No	No	No	No	No	No	No	No TB findings	Not suspected	#N/A	#N/A	#N/A	#N/A	#N/A	#N/A	#N/A	#N/A
rural	Female	20	Present	No	Yes	No	No	Yes	No	No	No	No TB findings	Not suspected	#N/A	#N/A	#N/A	#N/A	#N/A	#N/A	#N/A	#N/A
rural	Female	18	Present	Yes	Yes	No	No	No	No	No	No	No TB findings	Not suspected	#N/A	#N/A	#N/A	#N/A	#N/A	#N/A	#N/A	#N/A
rural	Male	17	Present	Yes	Yes	No	No	No	No	No	No	No TB findings	Not suspected	#N/A	#N/A	#N/A	#N/A	#N/A	#N/A	#N/A	#N/A
rural	Male	47	Present	No	No	No	No	No	No	No	No	No TB findings	Not suspected	#N/A	#N/A	#N/A	#N/A	#N/A	#N/A	#N/A	#N/A
rural	Female	38	Present	No	No	No	No	No	Yes	No	No	No TB findings	Not suspected	#N/A	#N/A	#N/A	#N/A	#N/A	#N/A	#N/A	#N/A
rural	Female	51	Present	No	No	No	No	Yes	No	No	No	No TB findings	Not suspected	#N/A	#N/A	#N/A	#N/A	#N/A	#N/A	#N/A	#N/A
rural	Male	55	Present	No	No	No	No	No	No	No	Yes	No TB findings	Not suspected	#N/A	#N/A	#N/A	#N/A	#N/A	#N/A	#N/A	#N/A
rural	Male	17	None	No	No	No	No	No	No	No	Yes	No TB findings	Not suspected	#N/A	#N/A	#N/A	#N/A	#N/A	#N/A	#N/A	#N/A
rural	Male	17	None	No	No	No	No	No	No	No	Yes	No TB findings	Not suspected	#N/A	#N/A	#N/A	#N/A	#N/A	#N/A	#N/A	#N/A
rural	Male	17	Present	Yes	No	No	No	No	No	No	Yes	No TB findings	Not suspected	#N/A	#N/A	#N/A	#N/A	#N/A	#N/A	#N/A	#N/A
rural	Male	24	None	No	No	No	No	No	No	No	Yes	No TB findings	Not suspected	#N/A	#N/A	#N/A	#N/A	#N/A	#N/A	#N/A	#N/A
rural	Male	30	None	No	No	No	No	No	No	No	Yes	No TB findings	Not suspected	#N/A	#N/A	#N/A	#N/A	#N/A	#N/A	#N/A	#N/A
rural	Female	42	Present	Yes	No	No	No	Yes	No	No	No	No TB findings	Not suspected	#N/A	#N/A	#N/A	#N/A	#N/A	#N/A	#N/A	#N/A
rural	Female	20	Present	No	No	Yes	No	No	No	No	No	No TB findings	Not suspected	#N/A	#N/A	#N/A	#N/A	#N/A	#N/A	#N/A	#N/A
rural	Female	24	None	No	No	No	No	No	No	No	No	No TB findings	Not suspected	#N/A	#N/A	#N/A	#N/A	#N/A	#N/A	#N/A	#N/A
rural	Female	38	Present	Yes	No	No	No	No	No	No	No	No TB findings	Not suspected	#N/A	#N/A	#N/A	#N/A	#N/A	#N/A	#N/A	#N/A
rural	Female	31	None	No	No	No	No	No	No	No	No	No TB findings	Not suspected	#N/A	#N/A	#N/A	#N/A	#N/A	#N/A	#N/A	#N/A
rural	Male	31	None	No	No	No	No	No	No	No	No	No TB findings	Not suspected	#N/A	#N/A	#N/A	#N/A	#N/A	#N/A	#N/A	#N/A
rural	Male	58	Present	No	No	No	No	Yes	No	No	No	No TB findings	Not suspected	#N/A	#N/A	#N/A	#N/A	#N/A	#N/A	#N/A	#N/A
rural	Female	21	Present	No	No	No	No	Yes	No	No	No	No TB findings	Not suspected	#N/A	#N/A	#N/A	#N/A	#N/A	#N/A	#N/A	#N/A
rural	Female	20	Present	Yes	Yes	No	No	No	No	No	No	No TB findings	Not suspected	#N/A	#N/A	#N/A	#N/A	#N/A	#N/A	#N/A	#N/A
rural	Female	31	None	No	No	No	No	No	No	No	No	No TB findings	Not suspected	#N/A	#N/A	#N/A	#N/A	#N/A	#N/A	#N/A	#N/A
rural	Female	19	None	No	No	No	No	No	Yes	No	No	No TB findings	Not suspected	#N/A	#N/A	#N/A	#N/A	#N/A	#N/A	#N/A	#N/A
rural	Male	56	Present	Yes	No	No	No	No	Yes	No	No	No TB findings	Not suspected	#N/A	#N/A	#N/A	#N/A	#N/A	#N/A	#N/A	#N/A
rural	Male	53	Present	Yes	Yes	Yes	No	Yes	No	Yes	No	TB activity undetermined	Suspected	Positive	Positive	sm.pos	CT	Susceptible	Smear + Xpert +	sm.pos	bac.pos
rural	Female	42	None	No	No	No	No	No	No	No	No	No TB findings	Not suspected	#N/A	#N/A	#N/A	#N/A	#N/A	#N/A	#N/A	#N/A
rural	Female	56	Present	No	No	No	No	Yes	No	No	No	No TB findings	Not suspected	#N/A	#N/A	#N/A	#N/A	#N/A	#N/A	#N/A	#N/A
rural	Male	61	Present	No	No	No	No	No	No	No	No	No TB findings	Not suspected	#N/A	#N/A	#N/A	#N/A	#N/A	#N/A	#N/A	#N/A
rural	Female	48	None	No	No	No	No	No	No	No	No	No TB findings	Not suspected	#N/A	#N/A	#N/A	#N/A	#N/A	#N/A	#N/A	#N/A
rural	Male	56	Present	Yes	Yes	No	No	No	No	No	Yes	TB activity undetermined	Suspected	Negative	Negative	#N/A	#N/A	Unknown	Smear − Xpert −	#N/A	#N/A
rural	Female	28	Present	Yes	No	No	No	No	No	No	No	No TB findings	Not suspected	#N/A	#N/A	#N/A	#N/A	#N/A	#N/A	#N/A	#N/A
rural	Male	41	Present	No	No	No	No	Yes	Yes	No	Yes	No TB findings	Not suspected	#N/A	#N/A	#N/A	#N/A	#N/A	#N/A	#N/A	#N/A
rural	Female	51	Present	No	No	No	No	No	No	No	No	No TB findings	Not suspected	#N/A	#N/A	#N/A	#N/A	#N/A	#N/A	#N/A	#N/A
rural	Male	34	Present	No	No	No	No	Yes	No	No	Yes	No TB findings	Not suspected	#N/A	#N/A	#N/A	#N/A	#N/A	#N/A	#N/A	#N/A
rural	Female	44	Present	No	No	No	No	No	No	No	No	No TB findings	Not suspected	#N/A	#N/A	#N/A	#N/A	#N/A	#N/A	#N/A	#N/A
rural	Male	70	Present	Yes	No	Yes	No	Yes	No	No	Yes	No TB findings	Not suspected	#N/A	#N/A	#N/A	#N/A	#N/A	#N/A	#N/A	#N/A
rural	Female	75	Present	Yes	No	No	No	No	No	No	No	TB activity undetermined	Suspected	Negative	Negative	#N/A	#N/A	Unknown	Smear − Xpert −	#N/A	#N/A
rural	Female	43	Present	Yes	No	No	No	No	Yes	No	No	No TB findings	Not suspected	#N/A	#N/A	#N/A	#N/A	#N/A	#N/A	#N/A	#N/A
rural	Female	34	Present	Yes	Yes	No	No	Yes	No	No	No	No TB findings	Not suspected	#N/A	#N/A	#N/A	#N/A	#N/A	#N/A	#N/A	#N/A
rural	Male	71	Present	Yes	No	No	No	No	No	No	Yes	No TB findings	Not suspected	#N/A	#N/A	#N/A	#N/A	#N/A	#N/A	#N/A	#N/A
rural	Male	60	None	No	No	No	No	No	No	Yes	Yes	No TB findings	Not suspected	#N/A	#N/A	#N/A	#N/A	#N/A	#N/A	#N/A	#N/A
rural	Male	39	Present	No	No	No	No	No	No	No	No	No TB findings	Not suspected	#N/A	#N/A	#N/A	#N/A	#N/A	#N/A	#N/A	#N/A
rural	Male	53	Present	Yes	No	No	No	No	No	No	Yes	No TB findings	Not suspected	#N/A	#N/A	#N/A	#N/A	#N/A	#N/A	#N/A	#N/A
rural	Female	52	Present	Yes	No	No	No	No	No	No	No	No TB findings	Not suspected	#N/A	#N/A	#N/A	#N/A	#N/A	#N/A	#N/A	#N/A
rural	Female	68	None	No	No	No	No	No	No	No	Yes	TB activity undetermined	Suspected	Negative	Negative	#N/A	#N/A	Unknown	Smear − Xpert −	#N/A	#N/A
rural	Male	59	Present	No	Yes	No	No	No	No	No	Yes	No TB findings	Not suspected	#N/A	#N/A	#N/A	#N/A	#N/A	#N/A	#N/A	#N/A
rural	Male	56	None	No	No	No	No	No	No	No	No	No TB findings	Not suspected	#N/A	#N/A	#N/A	#N/A	#N/A	#N/A	#N/A	#N/A
rural	Male	64	Present	No	No	No	No	No	No	No	No	TB activity undetermined	Suspected	Negative	Negative	#N/A	#N/A	Unknown	Smear − Xpert −	#N/A	#N/A
rural	Female	34	None	No	No	No	No	No	No	No	No	No TB findings	Not suspected	#N/A	#N/A	#N/A	#N/A	#N/A	#N/A	#N/A	#N/A
rural	Female	42	Present	No	No	No	No	No	No	No	No	No TB findings	Not suspected	#N/A	#N/A	#N/A	#N/A	#N/A	#N/A	#N/A	#N/A
rural	Female	33	Present	Yes	No	Yes	No	Yes	No	No	No	No TB findings	Not suspected	#N/A	#N/A	#N/A	#N/A	#N/A	#N/A	#N/A	#N/A
rural	Male	59	Present	Yes	No	No	No	No	No	No	Yes	No TB findings	Not suspected	#N/A	#N/A	#N/A	#N/A	#N/A	#N/A	#N/A	#N/A
rural	Female	39	Present	No	No	No	No	No	No	No	No	TB activity undetermined	Suspected	Negative	Negative	#N/A	#N/A	Unknown	Smear − Xpert −	#N/A	#N/A
rural	Male	48	Present	No	No	Yes	No	Yes	No	No	No	No TB findings	Not suspected	#N/A	#N/A	#N/A	#N/A	#N/A	#N/A	#N/A	#N/A
rural	Male	62	Present	Yes	No	Yes	No	Yes	No	No	Yes	TB activity undetermined	Suspected	Negative	Negative	#N/A	#N/A	Unknown	Smear − Xpert −	#N/A	#N/A
rural	Female	38	None	No	No	No	No	No	Yes	No	No	No TB findings	Not suspected	#N/A	#N/A	#N/A	#N/A	#N/A	#N/A	#N/A	#N/A
rural	Female	44	Present	No	No	No	No	No	Yes	No	No	No TB findings	Not suspected	#N/A	#N/A	#N/A	#N/A	#N/A	#N/A	#N/A	#N/A
rural	Female	36	None	No	No	No	No	No	No	No	No	No TB findings	Not suspected	#N/A	#N/A	#N/A	#N/A	#N/A	#N/A	#N/A	#N/A
rural	Male	16	Present	Yes	No	No	No	No	No	No	No	No TB findings	Not suspected	#N/A	#N/A	#N/A	#N/A	#N/A	#N/A	#N/A	#N/A
rural	Female	53	Present	Yes	No	No	No	No	No	No	No	No TB findings	Not suspected	#N/A	#N/A	#N/A	#N/A	#N/A	#N/A	#N/A	#N/A
rural	Female	57	None	No	No	No	No	No	No	No	Yes	No TB findings	Not suspected	#N/A	#N/A	#N/A	#N/A	#N/A	#N/A	#N/A	#N/A
rural	Male	62	Present	No	No	No	No	No	No	No	Yes	No TB findings	Not suspected	#N/A	#N/A	#N/A	#N/A	#N/A	#N/A	#N/A	#N/A
rural	Female	65	Present	Yes	No	No	No	No	No	No	No	No TB findings	Not suspected	#N/A	#N/A	#N/A	#N/A	#N/A	#N/A	#N/A	#N/A
rural	Male	74	Present	Yes	No	No	No	Yes	No	No	Yes	TB activity undetermined	Suspected	Negative	Negative	#N/A	#N/A	Unknown	Smear − Xpert −	#N/A	#N/A
rural	Female	37	Present	No	No	No	No	No	Yes	No	No	No TB findings	Not suspected	#N/A	#N/A	#N/A	#N/A	#N/A	#N/A	#N/A	#N/A
rural	Female	41	Present	Yes	No	No	No	No	No	No	No	No TB findings	Not suspected	#N/A	#N/A	#N/A	#N/A	#N/A	#N/A	#N/A	#N/A
rural	Female	64	Present	Yes	No	No	No	No	Yes	No	No	No TB findings	Not suspected	#N/A	#N/A	#N/A	#N/A	#N/A	#N/A	#N/A	#N/A
rural	Female	72	Present	Yes	No	No	No	Yes	No	No	No	No TB findings	Not suspected	#N/A	#N/A	#N/A	#N/A	#N/A	#N/A	#N/A	#N/A
rural	Female	63	Present	No	No	No	No	No	No	No	No	No TB findings	Not suspected	#N/A	#N/A	#N/A	#N/A	#N/A	#N/A	#N/A	#N/A
rural	Female	29	Present	No	No	No	No	No	Yes	No	No	No TB findings	Not suspected	#N/A	#N/A	#N/A	#N/A	#N/A	#N/A	#N/A	#N/A
rural	Male	29	Present	Yes	No	No	No	Yes	No	No	No	No TB findings	Not suspected	#N/A	#N/A	#N/A	#N/A	#N/A	#N/A	#N/A	#N/A
rural	Female	15	Present	Yes	No	No	No	No	No	No	No	No TB findings	Not suspected	#N/A	#N/A	#N/A	#N/A	#N/A	#N/A	#N/A	#N/A
rural	Female	35	None	No	No	No	No	No	No	No	No	No TB findings	Not suspected	#N/A	#N/A	#N/A	#N/A	#N/A	#N/A	#N/A	#N/A
rural	Female	43	None	No	No	No	No	No	No	No	No	No TB findings	Not suspected	#N/A	#N/A	#N/A	#N/A	#N/A	#N/A	#N/A	#N/A
rural	Male	70	Present	Yes	No	No	No	No	Yes	Yes	No	TB activity undetermined	Suspected	Negative	Negative	#N/A	#N/A	Unknown	Smear − Xpert −	#N/A	#N/A
rural	Female	38	Present	Yes	No	No	No	Yes	No	No	No	No TB findings	Not suspected	#N/A	#N/A	#N/A	#N/A	#N/A	#N/A	#N/A	#N/A
rural	Female	15	None	No	No	No	No	No	No	No	No	No TB findings	Not suspected	#N/A	#N/A	#N/A	#N/A	#N/A	#N/A	#N/A	#N/A
rural	Female	15	Present	No	No	No	No	No	No	No	No	No TB findings	Not suspected	#N/A	#N/A	#N/A	#N/A	#N/A	#N/A	#N/A	#N/A
rural	Female	52	None	No	No	No	No	No	No	No	No	No TB findings	Not suspected	#N/A	#N/A	#N/A	#N/A	#N/A	#N/A	#N/A	#N/A
rural	Male	34	Present	No	No	No	No	No	No	No	Yes	No TB findings	Not suspected	#N/A	#N/A	#N/A	#N/A	#N/A	#N/A	#N/A	#N/A
rural	Male	71	None	No	No	No	No	No	No	No	No	No TB findings	Not suspected	#N/A	#N/A	#N/A	#N/A	#N/A	#N/A	#N/A	#N/A
rural	Female	65	None	No	No	No	No	No	No	No	No	TB activity undetermined	Suspected	Negative	Negative	#N/A	#N/A	Unknown	Smear − Xpert −	#N/A	#N/A
rural	Male	83	Present	No	No	No	No	No	No	No	Yes	No TB findings	Not suspected	#N/A	#N/A	#N/A	#N/A	#N/A	#N/A	#N/A	#N/A
rural	Male	71	None	No	No	No	No	No	Yes	No	Yes	No TB findings	Not suspected	#N/A	#N/A	#N/A	#N/A	#N/A	#N/A	#N/A	#N/A
rural	Female	45	Present	No	No	No	No	No	No	No	No	No TB findings	Not suspected	#N/A	#N/A	#N/A	#N/A	#N/A	#N/A	#N/A	#N/A
rural	Female	39	Present	Yes	No	No	No	No	No	No	No	No TB findings	Not suspected	#N/A	#N/A	#N/A	#N/A	#N/A	#N/A	#N/A	#N/A
rural	Female	47	Present	Yes	No	No	No	No	No	No	No	No TB findings	Not suspected	#N/A	#N/A	#N/A	#N/A	#N/A	#N/A	#N/A	#N/A
rural	Male	42	Present	Yes	Yes	No	No	No	Yes	Yes	Yes	TB activity undetermined	Suspected	Negative	Negative	#N/A	#N/A	Unknown	Smear − Xpert −	#N/A	#N/A
rural	Male	38	Present	No	No	No	No	No	No	No	Yes	No TB findings	Not suspected	#N/A	#N/A	#N/A	#N/A	#N/A	#N/A	#N/A	#N/A
rural	Female	39	Present	Yes	No	No	No	No	No	No	No	No TB findings	Not suspected	#N/A	#N/A	#N/A	#N/A	#N/A	#N/A	#N/A	#N/A
rural	Male	33	Present	No	No	No	No	No	No	No	No	No TB findings	Not suspected	#N/A	#N/A	#N/A	#N/A	#N/A	#N/A	#N/A	#N/A
rural	Male	53	Present	Yes	No	No	No	No	No	No	Yes	No TB findings	Not suspected	#N/A	#N/A	#N/A	#N/A	#N/A	#N/A	#N/A	#N/A
rural	Male	51	None	No	No	No	No	No	No	No	Yes	No TB findings	Not suspected	#N/A	#N/A	#N/A	#N/A	#N/A	#N/A	#N/A	#N/A
rural	Male	69	Present	Yes	Yes	No	No	No	No	No	No	No TB findings	Not suspected	#N/A	#N/A	#N/A	#N/A	#N/A	#N/A	#N/A	#N/A
rural	Female	47	None	No	No	No	No	No	No	No	No	No TB findings	Not suspected	#N/A	#N/A	#N/A	#N/A	#N/A	#N/A	#N/A	#N/A
rural	Female	64	None	No	No	No	No	No	No	No	No	No TB findings	Not suspected	#N/A	#N/A	#N/A	#N/A	#N/A	#N/A	#N/A	#N/A
rural	Female	54	Present	Yes	No	No	No	No	No	No	No	No TB findings	Not suspected	#N/A	#N/A	#N/A	#N/A	#N/A	#N/A	#N/A	#N/A
rural	Male	44	None	No	No	No	No	No	Yes	No	No	No TB findings	Not suspected	#N/A	#N/A	#N/A	#N/A	#N/A	#N/A	#N/A	#N/A
rural	Male	16	None	No	No	No	No	No	No	No	No	No TB findings	Not suspected	#N/A	#N/A	#N/A	#N/A	#N/A	#N/A	#N/A	#N/A
rural	Female	16	None	No	No	No	No	No	No	No	No	No TB findings	Not suspected	#N/A	#N/A	#N/A	#N/A	#N/A	#N/A	#N/A	#N/A
rural	Female	58	Present	No	No	No	No	No	No	No	No	No TB findings	Not suspected	#N/A	#N/A	#N/A	#N/A	#N/A	#N/A	#N/A	#N/A
rural	Male	65	Present	Yes	No	No	No	Yes	Yes	No	Yes	No TB findings	Not suspected	#N/A	#N/A	#N/A	#N/A	#N/A	#N/A	#N/A	#N/A
rural	Male	58	Present	No	No	No	No	Yes	No	No	Yes	No TB findings	Not suspected	#N/A	#N/A	#N/A	#N/A	#N/A	#N/A	#N/A	#N/A
rural	Female	43	Present	No	No	No	No	No	No	No	No	No TB findings	Not suspected	#N/A	#N/A	#N/A	#N/A	#N/A	#N/A	#N/A	#N/A
rural	Female	74	Present	Yes	No	No	No	No	No	Yes	No	TB activity undetermined	Suspected	Negative	Negative	#N/A	#N/A	Unknown	Smear − Xpert −	#N/A	#N/A
rural	Female	28	Present	No	No	Yes	No	Yes	No	No	No	No TB findings	Not suspected	#N/A	#N/A	#N/A	#N/A	#N/A	#N/A	#N/A	#N/A
rural	Female	22	Present	No	No	No	No	No	Yes	No	No	No TB findings	Not suspected	#N/A	#N/A	#N/A	#N/A	#N/A	#N/A	#N/A	#N/A
rural	Female	43	Present	Yes	No	No	No	No	No	No	No	No TB findings	Not suspected	#N/A	#N/A	#N/A	#N/A	#N/A	#N/A	#N/A	#N/A
rural	Male	15	None	No	No	No	No	No	No	No	No	No TB findings	Not suspected	#N/A	#N/A	#N/A	#N/A	#N/A	#N/A	#N/A	#N/A
rural	Female	58	Present	Yes	No	No	No	No	No	No	No	No TB findings	Not suspected	#N/A	#N/A	#N/A	#N/A	#N/A	#N/A	#N/A	#N/A
rural	Female	41	None	No	No	No	No	No	Yes	No	No	No TB findings	Not suspected	#N/A	#N/A	#N/A	#N/A	#N/A	#N/A	#N/A	#N/A
rural	Male	26	Present	No	No	Yes	No	No	No	No	Yes	No TB findings	Not suspected	#N/A	#N/A	#N/A	#N/A	#N/A	#N/A	#N/A	#N/A
rural	Female	60	Present	No	No	No	No	No	Yes	No	No	No TB findings	Not suspected	#N/A	#N/A	#N/A	#N/A	#N/A	#N/A	#N/A	#N/A
rural	Female	52	Present	No	No	No	No	No	No	No	No	No TB findings	Not suspected	#N/A	#N/A	#N/A	#N/A	#N/A	#N/A	#N/A	#N/A
rural	Male	20	None	No	No	No	No	No	No	No	Yes	No TB findings	Not suspected	#N/A	#N/A	#N/A	#N/A	#N/A	#N/A	#N/A	#N/A
rural	Female	18	Present	No	No	No	No	No	No	No	No	No TB findings	Not suspected	#N/A	#N/A	#N/A	#N/A	#N/A	#N/A	#N/A	#N/A
rural	Female	29	Present	Yes	No	No	No	No	No	No	No	No TB findings	Not suspected	#N/A	#N/A	#N/A	#N/A	#N/A	#N/A	#N/A	#N/A
rural	Female	25	Present	No	No	No	No	No	No	No	No	No TB findings	Not suspected	#N/A	#N/A	#N/A	#N/A	#N/A	#N/A	#N/A	#N/A
rural	Male	20	Present	Yes	No	No	No	No	No	No	Yes	No TB findings	Not suspected	#N/A	#N/A	#N/A	#N/A	#N/A	#N/A	#N/A	#N/A
rural	Female	36	Present	No	No	No	No	Yes	No	No	No	No TB findings	Not suspected	#N/A	#N/A	#N/A	#N/A	#N/A	#N/A	#N/A	#N/A
rural	Female	37	Present	No	No	No	No	No	No	No	No	No TB findings	Not suspected	#N/A	#N/A	#N/A	#N/A	#N/A	#N/A	#N/A	#N/A
rural	Male	27	None	No	No	No	No	No	Yes	No	No	No TB findings	Not suspected	#N/A	#N/A	#N/A	#N/A	#N/A	#N/A	#N/A	#N/A
rural	Female	21	None	No	No	No	No	No	Yes	No	No	No TB findings	Not suspected	#N/A	#N/A	#N/A	#N/A	#N/A	#N/A	#N/A	#N/A
rural	Female	38	None	No	No	No	No	No	Yes	No	No	No TB findings	Not suspected	#N/A	#N/A	#N/A	#N/A	#N/A	#N/A	#N/A	#N/A
rural	Female	17	None	No	No	No	No	No	No	No	No	No TB findings	Not suspected	#N/A	#N/A	#N/A	#N/A	#N/A	#N/A	#N/A	#N/A
rural	Female	18	None	No	No	No	No	No	No	No	No	No TB findings	Not suspected	#N/A	#N/A	#N/A	#N/A	#N/A	#N/A	#N/A	#N/A
rural	Female	17	Present	No	No	No	No	Yes	No	No	No	No TB findings	Not suspected	#N/A	#N/A	#N/A	#N/A	#N/A	#N/A	#N/A	#N/A
rural	Male	33	None	No	No	No	No	No	No	No	No	No TB findings	Not suspected	#N/A	#N/A	#N/A	#N/A	#N/A	#N/A	#N/A	#N/A
rural	Male	45	Present	Yes	No	No	No	No	Yes	No	Yes	No TB findings	Not suspected	#N/A	#N/A	#N/A	#N/A	#N/A	#N/A	#N/A	#N/A
rural	Female	48	None	No	No	No	No	No	No	No	No	No TB findings	Not suspected	#N/A	#N/A	#N/A	#N/A	#N/A	#N/A	#N/A	#N/A
rural	Male	72	None	No	No	No	No	No	No	No	No	No TB findings	Not suspected	#N/A	#N/A	#N/A	#N/A	#N/A	#N/A	#N/A	#N/A
rural	Female	39	Present	No	No	No	No	No	Yes	No	No	No TB findings	Not suspected	#N/A	#N/A	#N/A	#N/A	#N/A	#N/A	#N/A	#N/A
rural	Female	30	None	No	No	No	No	No	No	No	No	No TB findings	Not suspected	#N/A	#N/A	#N/A	#N/A	#N/A	#N/A	#N/A	#N/A
rural	Male	35	None	No	No	No	No	No	No	No	Yes	No TB findings	Not suspected	#N/A	#N/A	#N/A	#N/A	#N/A	#N/A	#N/A	#N/A
rural	Male	50	Present	No	No	No	No	No	No	Yes	Yes	No TB findings	Not suspected	#N/A	#N/A	#N/A	#N/A	#N/A	#N/A	#N/A	#N/A
rural	Female	56	Present	Yes	No	No	No	No	Yes	No	#N/A	No TB findings	Not suspected	#N/A	#N/A	#N/A	#N/A	#N/A	#N/A	#N/A	#N/A
rural	Male	71	Present	Yes	No	No	Yes	No	No	Yes	Yes	TB activity undetermined	Suspected	Negative	Positive	xp.pos	C	Susceptible	Smear − Xpert +	xp.pos	bac.pos
rural	Male	51	Present	Yes	Yes	No	No	Yes	No	No	Yes	TB activity undetermined	Suspected	Negative	Positive	xp.pos	CT	Susceptible	Smear − Xpert +	xp.pos	bac.pos
rural	Female	62	Present	Yes	No	No	No	Yes	No	No	No	TB activity undetermined	Suspected	Negative	Positive	xp.pos	C	Susceptible	Smear − Xpert +	xp.pos	bac.pos
rural	Male	51	None	No	No	No	No	No	No	No	No	TB activity undetermined	Suspected	Negative	Positive	xp.pos	CT	Susceptible	Smear − Xpert +	xp.pos	bac.pos
rural	Male	69	Present	Yes	No	No	No	No	No	No	No	No TB findings	Suspected	Negative	Positive	xp.pos	CT	Susceptible	Smear − Xpert +	xp.pos	bac.pos
rural	Male	37	None	No	No	No	No	No	No	No	No	TB activity undetermined	Suspected	Negative	Negative	#N/A	#N/A	Unknown	Smear − Xpert −	#N/A	#N/A
rural	Male	36	Present	Yes	No	No	No	No	Yes	Yes	No	TB activity undetermined	Suspected	Negative	Negative	#N/A	#N/A	Unknown	Smear − Xpert −	#N/A	#N/A
rural	Female	66	Present	Yes	Yes	No	No	No	Yes	No	No	TB activity undetermined	Suspected	Negative	Negative	#N/A	#N/A	Unknown	Smear − Xpert −	#N/A	#N/A
rural	Female	69	Present	Yes	No	No	Yes	No	No	No	No	TB activity undetermined	Suspected	Negative	Negative	#N/A	#N/A	Unknown	Smear − Xpert −	#N/A	#N/A
rural	Male	70	Present	Yes	Yes	Yes	No	No	No	No	Yes	TB activity undetermined	Suspected	Negative	Negative	#N/A	#N/A	Unknown	Smear − Xpert −	#N/A	#N/A
rural	Male	69	Present	Yes	Yes	No	No	No	Yes	No	No	TB activity undetermined	Suspected	Negative	Negative	#N/A	#N/A	Unknown	Smear − Xpert −	#N/A	#N/A
rural	Male	72	Present	Yes	Yes	No	No	Yes	Yes	No	Yes	TB activity undetermined	Suspected	Negative	Negative	#N/A	#N/A	Unknown	Smear − Xpert −	#N/A	#N/A
rural	Male	67	None	No	No	No	No	No	No	Yes	Yes	TB activity undetermined	Suspected	Negative	Negative	#N/A	#N/A	Unknown	Smear − Xpert −	#N/A	#N/A
rural	Male	30	Present	No	Yes	Yes	No	Yes	Yes	No	No	TB activity undetermined	Suspected	Negative	Negative	#N/A	#N/A	Unknown	Smear − Xpert −	#N/A	#N/A
rural	Male	39	Present	Yes	No	Yes	No	Yes	No	No	Yes	TB activity undetermined	Suspected	Negative	Negative	#N/A	#N/A	Unknown	Smear − Xpert −	#N/A	#N/A
rural	Male	48	Present	No	No	No	No	No	No	Yes	Yes	TB activity undetermined	Suspected	Negative	Negative	#N/A	#N/A	Unknown	Smear − Xpert −	#N/A	#N/A
rural	Female	40	Present	Yes	No	Yes	No	Yes	Yes	Yes	No	TB activity undetermined	Suspected	Negative	Negative	#N/A	#N/A	Unknown	Smear − Xpert −	#N/A	#N/A
rural	Female	72	Present	Yes	Yes	No	No	Yes	Yes	No	No	TB activity undetermined	Suspected	Negative	Negative	#N/A	#N/A	Unknown	Smear − Xpert −	#N/A	#N/A
rural	Female	34	Present	Yes	No	No	No	No	No	No	No	No TB findings	Suspected	Negative	Positive	xp.pos	LTFU	Susceptible	Smear − Xpert +	xp.pos	bac.pos
rural	Male	73	Present	No	No	No	No	No	No	No	No	TB activity undetermined	Suspected	Negative	Negative	#N/A	#N/A	Unknown	Smear − Xpert −	#N/A	#N/A
rural	Female	44	Present	No	No	No	No	No	No	No	No	TB activity undetermined	Suspected	Negative	Negative	#N/A	#N/A	Unknown	Smear − Xpert −	#N/A	#N/A
rural	Female	53	Present	Yes	No	No	No	No	No	No	No	TB activity undetermined	Suspected	Negative	Negative	#N/A	#N/A	Unknown	Smear − Xpert −	#N/A	#N/A
rural	Male	79	Present	Yes	No	No	No	No	Yes	No	No	TB activity undetermined	Suspected	Negative	Negative	#N/A	#N/A	Unknown	Smear − Xpert −	#N/A	#N/A
rural	Male	70	Present	Yes	No	No	No	No	No	Yes	No	TB activity undetermined	Suspected	Negative	Negative	#N/A	#N/A	Unknown	Smear − Xpert −	#N/A	#N/A
rural	Female	84	Present	Yes	No	No	No	Yes	No	No	No	TB activity undetermined	Suspected	Negative	Negative	#N/A	#N/A	Unknown	Smear − Xpert −	#N/A	#N/A
rural	Male	31	Present	Yes	No	No	No	No	No	No	Yes	TB activity undetermined	Suspected	Negative	Negative	#N/A	#N/A	Unknown	Smear − Xpert −	#N/A	#N/A
rural	Male	62	Present	Yes	No	No	No	No	Yes	No	Yes	TB activity undetermined	Suspected	Negative	Negative	#N/A	#N/A	Unknown	Smear − Xpert −	#N/A	#N/A
rural	Female	79	None	No	No	No	No	No	No	No	No	TB activity undetermined	Suspected	Negative	Negative	#N/A	#N/A	Unknown	Smear − Xpert −	#N/A	#N/A
rural	Female	65	Present	Yes	Yes	No	No	Yes	Yes	Yes	No	TB activity undetermined	Suspected	Negative	Negative	#N/A	#N/A	Unknown	Smear − Xpert −	#N/A	#N/A
rural	Female	60	Present	Yes	No	No	No	No	No	No	No	TB activity undetermined	Suspected	Negative	Negative	#N/A	#N/A	Unknown	Smear − Xpert −	#N/A	#N/A
rural	Male	65	Present	Yes	No	No	No	No	No	No	Yes	TB activity undetermined	Suspected	Negative	Negative	#N/A	#N/A	Unknown	Smear − Xpert −	#N/A	#N/A
rural	Female	56	None	No	No	No	No	No	Yes	Yes	No	TB activity undetermined	Suspected	Negative	Negative	#N/A	#N/A	Unknown	Smear − Xpert −	#N/A	#N/A
rural	Female	22	Present	Yes	No	No	No	Yes	No	No	No	TB activity undetermined	Suspected	Negative	Negative	#N/A	#N/A	Unknown	Smear − Xpert −	#N/A	#N/A
rural	Female	40	Present	Yes	Yes	No	No	No	No	No	No	TB activity undetermined	Suspected	Negative	Negative	#N/A	#N/A	Unknown	Smear − Xpert −	#N/A	#N/A
rural	Male	73	None	No	No	No	No	No	Yes	No	No	TB activity undetermined	Suspected	Negative	Positive	xp.pos	LTFU	Susceptible	Smear − Xpert +	xp.pos	bac.pos
rural	Male	56	None	No	No	No	No	No	Yes	No	No	TB activity undetermined	Suspected	Negative	Negative	#N/A	#N/A	Unknown	Smear − Xpert −	#N/A	#N/A
rural	Male	58	Present	Yes	No	No	No	Yes	No	No	Yes	TB activity undetermined	Suspected	Negative	Negative	#N/A	#N/A	Unknown	Smear − Xpert −	#N/A	#N/A
rural	Female	64	Present	Yes	No	No	No	Yes	No	No	No	TB activity undetermined	Suspected	Negative	Negative	#N/A	#N/A	Unknown	Smear − Xpert −	#N/A	#N/A
rural	Male	72	Present	Yes	No	No	Yes	No	Yes	No	Yes	TB activity undetermined	Suspected	Negative	Negative	#N/A	#N/A	Unknown	Smear − Xpert −	#N/A	#N/A
rural	Male	73	Present	Yes	Yes	No	No	No	No	No	Yes	TB activity undetermined	Suspected	Negative	Negative	#N/A	#N/A	Unknown	Smear − Xpert −	#N/A	#N/A
rural	Male	31	Present	Yes	No	No	Yes	No	Yes	No	Yes	TB activity undetermined	Suspected	Negative	Negative	#N/A	#N/A	Unknown	Smear − Xpert −	#N/A	#N/A
rural	Male	56	None	No	No	No	No	No	Yes	Yes	Yes	TB activity undetermined	Suspected	Negative	Negative	#N/A	#N/A	Unknown	Smear − Xpert −	#N/A	#N/A
rural	Male	62	None	No	No	No	No	No	No	Yes	Yes	TB activity undetermined	Suspected	Negative	Negative	#N/A	#N/A	Unknown	Smear − Xpert −	#N/A	#N/A
rural	Female	24	Present	Yes	No	No	No	No	Yes	No	No	TB activity undetermined	Suspected	Negative	Negative	#N/A	#N/A	Unknown	Smear − Xpert −	#N/A	#N/A
rural	Male	69	Present	Yes	Yes	No	Yes	No	No	No	No	TB activity undetermined	Suspected	Negative	Negative	#N/A	#N/A	Unknown	Smear − Xpert −	#N/A	#N/A
rural	Female	76	Present	Yes	No	No	No	Yes	No	No	No	TB activity undetermined	Suspected	Negative	Negative	#N/A	#N/A	Unknown	Smear − Xpert −	#N/A	#N/A
rural	Female	36	Present	Yes	No	No	No	Yes	Yes	Yes	No	TB activity undetermined	Suspected	Negative	Negative	#N/A	#N/A	Unknown	Smear − Xpert −	#N/A	#N/A
rural	Female	54	Present	Yes	No	No	No	Yes	No	No	No	TB activity undetermined	Suspected	Negative	Negative	#N/A	#N/A	Unknown	Smear − Xpert −	#N/A	#N/A
rural	Male	54	Present	Yes	No	No	No	No	No	No	No	TB activity undetermined	Suspected	Negative	Negative	#N/A	#N/A	Unknown	Smear − Xpert −	#N/A	#N/A
rural	Female	64	Present	Yes	No	No	No	No	No	No	No	TB activity undetermined	Suspected	Negative	Negative	#N/A	#N/A	Unknown	Smear − Xpert −	#N/A	#N/A
rural	Male	58	Present	Yes	Yes	No	No	Yes	Yes	Yes	Yes	TB activity undetermined	Suspected	Negative	Negative	#N/A	#N/A	Unknown	Smear − Xpert −	#N/A	#N/A
rural	Female	76	Present	Yes	No	No	No	Yes	No	No	No	TB activity undetermined	Suspected	Negative	Negative	#N/A	#N/A	Unknown	Smear − Xpert −	#N/A	#N/A
rural	Female	27	Present	Yes	No	No	No	Yes	No	No	No	TB activity undetermined	Suspected	Negative	Negative	#N/A	#N/A	Unknown	Smear − Xpert −	#N/A	#N/A
rural	Male	47	Present	Yes	Yes	No	No	No	No	No	Yes	TB activity undetermined	Suspected	Negative	Negative	#N/A	#N/A	Unknown	Smear − Xpert −	#N/A	#N/A
rural	Male	67	Present	Yes	No	No	No	No	No	No	Yes	TB activity undetermined	Suspected	Negative	Negative	#N/A	#N/A	Unknown	Smear − Xpert −	#N/A	#N/A
rural	Female	78	Present	No	Yes	No	Yes	No	No	No	Yes	TB activity undetermined	Suspected	Negative	Negative	#N/A	#N/A	Unknown	Smear − Xpert −	#N/A	#N/A
rural	Male	59	Present	No	Yes	No	Yes	No	Yes	No	Yes	TB activity undetermined	Suspected	Negative	Negative	#N/A	#N/A	Unknown	Smear − Xpert −	#N/A	#N/A
rural	Male	71	Present	Yes	No	No	No	Yes	No	No	No	TB activity undetermined	Suspected	Negative	Negative	#N/A	#N/A	Unknown	Smear − Xpert −	#N/A	#N/A
rural	Female	80	Present	Yes	No	No	Yes	No	Yes	No	No	TB activity undetermined	Suspected	Negative	Negative	#N/A	#N/A	Unknown	Smear − Xpert −	#N/A	#N/A
rural	Female	38	Present	Yes	Yes	No	No	Yes	Yes	No	No	Active TB	Suspected	Negative	Negative	#N/A	#N/A	Unknown	Smear − Xpert −	#N/A	#N/A
rural	Male	32	Present	Yes	No	No	No	No	Yes	No	Yes	TB activity undetermined	Suspected	Negative	Negative	#N/A	#N/A	Unknown	Smear − Xpert −	#N/A	#N/A
rural	Male	56	Present	No	No	No	No	No	No	No	No	TB activity undetermined	Suspected	Negative	Negative	#N/A	#N/A	Unknown	Smear − Xpert −	#N/A	#N/A
rural	Female	49	Present	No	No	No	No	Yes	No	No	No	TB activity undetermined	Suspected	Negative	Negative	#N/A	#N/A	Unknown	Smear − Xpert −	#N/A	#N/A
rural	Female	53	None	No	No	No	No	No	No	No	Yes	TB activity undetermined	Suspected	Negative	Negative	#N/A	#N/A	Unknown	Smear − Xpert −	#N/A	#N/A
rural	Male	61	Present	No	No	No	No	No	Yes	No	No	TB activity undetermined	Suspected	Negative	Negative	#N/A	#N/A	Unknown	Smear − Xpert −	#N/A	#N/A
rural	Female	75	Present	Yes	No	No	No	No	Yes	No	No	TB activity undetermined	Suspected	Negative	Negative	#N/A	#N/A	Unknown	Smear − Xpert −	#N/A	#N/A
rural	Female	46	Present	No	No	No	No	No	Yes	No	No	TB activity undetermined	Suspected	Negative	Negative	#N/A	#N/A	Unknown	Smear − Xpert −	#N/A	#N/A
rural	Female	46	Present	Yes	Yes	No	No	Yes	Yes	No	No	Active TB	Suspected	Negative	Negative	#N/A	#N/A	Unknown	Smear − Xpert −	#N/A	#N/A
rural	Female	27	Present	No	No	No	No	Yes	Yes	No	No	TB activity undetermined	Suspected	Negative	Negative	#N/A	#N/A	Unknown	Smear − Xpert −	#N/A	#N/A
rural	Female	47	None	No	No	No	No	No	No	No	No	TB activity undetermined	Suspected	Negative	Negative	#N/A	#N/A	Unknown	Smear − Xpert −	#N/A	#N/A
rural	Male	47	None	No	No	No	No	No	Yes	Yes	Yes	TB activity undetermined	Suspected	Negative	Negative	#N/A	#N/A	Unknown	Smear − Xpert −	#N/A	#N/A
rural	Male	77	Present	Yes	No	No	No	Yes	Yes	Yes	Yes	TB activity undetermined	Suspected	Negative	Negative	#N/A	#N/A	Unknown	Smear − Xpert −	#N/A	#N/A
rural	Female	49	Present	No	No	Yes	No	No	No	No	No	TB activity undetermined	Suspected	Negative	Negative	#N/A	#N/A	Unknown	Smear − Xpert −	#N/A	#N/A
rural	Female	47	Present	Yes	No	No	No	No	No	No	No	TB activity undetermined	Suspected	Negative	Negative	#N/A	#N/A	Unknown	Smear − Xpert −	#N/A	#N/A
rural	Female	80	Present	Yes	Yes	No	No	No	No	No	No	Active TB	Suspected	Negative	Negative	#N/A	#N/A	Unknown	Smear − Xpert −	#N/A	#N/A
rural	Female	63	Present	No	No	No	No	No	No	No	No	TB activity undetermined	Suspected	Negative	Negative	#N/A	#N/A	Unknown	Smear − Xpert −	#N/A	#N/A
rural	Female	40	Present	No	No	No	No	Yes	Yes	No	No	TB activity undetermined	Suspected	Negative	Negative	#N/A	#N/A	Unknown	Smear − Xpert −	#N/A	#N/A
rural	Female	44	Present	Yes	No	No	No	No	Yes	No	No	TB activity undetermined	Suspected	Negative	Negative	#N/A	#N/A	Unknown	Smear − Xpert −	#N/A	#N/A
rural	Male	36	Present	No	No	No	No	No	No	No	Yes	TB activity undetermined	Suspected	Negative	Negative	#N/A	#N/A	Unknown	Smear − Xpert −	#N/A	#N/A
rural	Male	39	Present	Yes	Yes	No	Yes	No	Yes	No	Yes	TB activity undetermined	Suspected	Negative	Negative	#N/A	#N/A	Unknown	Smear − Xpert −	#N/A	#N/A
rural	Female	35	Present	Yes	No	No	Yes	Yes	No	No	No	TB activity undetermined	Suspected	Negative	Negative	#N/A	#N/A	Unknown	Smear − Xpert −	#N/A	#N/A
rural	Male	64	Present	No	No	No	Yes	Yes	Yes	Yes	No	TB activity undetermined	Suspected	Negative	Negative	#N/A	#N/A	Unknown	Smear − Xpert −	#N/A	#N/A
rural	Female	31	Present	Yes	Yes	No	No	No	No	No	No	TB activity undetermined	Suspected	Negative	Negative	#N/A	#N/A	Unknown	Smear − Xpert −	#N/A	#N/A
rural	Male	38	Present	Yes	No	No	Yes	No	No	No	Yes	TB activity undetermined	Suspected	Negative	Negative	#N/A	#N/A	Unknown	Smear − Xpert −	#N/A	#N/A
rural	Female	36	None	No	No	No	No	No	No	No	No	TB activity undetermined	Suspected	Negative	Negative	#N/A	#N/A	Unknown	Smear − Xpert −	#N/A	#N/A
rural	Male	54	Present	Yes	No	No	No	No	No	Yes	No	TB activity undetermined	Suspected	Negative	Negative	#N/A	#N/A	Unknown	Smear − Xpert −	#N/A	#N/A
rural	Female	75	Present	Yes	No	No	No	No	No	No	No	TB activity undetermined	Suspected	Negative	Negative	#N/A	#N/A	Unknown	Smear − Xpert −	#N/A	#N/A
rural	Male	39	None	No	No	No	No	No	No	No	No	TB activity undetermined	Suspected	Negative	Negative	#N/A	#N/A	Unknown	Smear − Xpert −	#N/A	#N/A
rural	Female	38	Present	No	No	No	No	No	No	No	No	TB activity undetermined	Suspected	Negative	Negative	#N/A	#N/A	Unknown	Smear − Xpert −	#N/A	#N/A
rural	Female	32	Present	Yes	No	Yes	No	No	No	No	No	Active TB	Suspected	Negative	Negative	#N/A	#N/A	Unknown	Smear − Xpert −	#N/A	#N/A
rural	Female	31	Present	Yes	No	No	No	Yes	No	No	No	TB activity undetermined	Suspected	Negative	Negative	#N/A	#N/A	Unknown	Smear − Xpert −	#N/A	#N/A
rural	Male	36	Present	No	No	No	No	No	No	No	Yes	TB activity undetermined	Suspected	Negative	Negative	#N/A	#N/A	Unknown	Smear − Xpert −	#N/A	#N/A
rural	Female	82	Present	No	Yes	No	Yes	No	Yes	Yes	No	TB activity undetermined	Suspected	Negative	Negative	#N/A	#N/A	Unknown	Smear − Xpert −	#N/A	#N/A
rural	Male	51	Present	No	No	No	No	No	Yes	No	No	TB activity undetermined	Suspected	Negative	Negative	#N/A	#N/A	Unknown	Smear − Xpert −	#N/A	#N/A
rural	Male	31	Present	No	No	Yes	No	No	No	No	Yes	TB activity undetermined	Suspected	Negative	Negative	#N/A	#N/A	Unknown	Smear − Xpert −	#N/A	#N/A
rural	Male	46	None	No	No	No	No	No	No	No	No	TB activity undetermined	Suspected	Negative	Negative	#N/A	#N/A	Unknown	Smear − Xpert −	#N/A	#N/A
rural	Male	26	Present	No	No	Yes	No	Yes	Yes	No	Yes	TB activity undetermined	Suspected	Negative	Negative	#N/A	#N/A	Unknown	Smear − Xpert −	#N/A	#N/A
rural	Female	27	Present	No	No	Yes	No	No	No	No	No	TB activity undetermined	Suspected	Negative	Negative	#N/A	#N/A	Unknown	Smear − Xpert −	#N/A	#N/A
rural	Male	51	Present	No	Yes	Yes	No	No	No	No	No	TB activity undetermined	Suspected	Negative	Negative	#N/A	#N/A	Unknown	Smear − Xpert −	#N/A	#N/A
rural	Female	25	Present	No	No	Yes	No	Yes	No	No	No	TB activity undetermined	Suspected	Negative	Negative	#N/A	#N/A	Unknown	Smear − Xpert −	#N/A	#N/A
rural	Female	42	Present	No	No	No	No	No	No	No	No	TB activity undetermined	Suspected	Negative	Positive	xp.pos	CT	Susceptible	Smear − Xpert +	xp.pos	bac.pos
rural	Female	55	Present	No	No	No	Yes	Yes	Yes	No	No	TB activity undetermined	Suspected	Negative	Negative	#N/A	#N/A	Unknown	Smear − Xpert −	#N/A	#N/A
rural	Male	66	Present	Yes	No	No	No	Yes	No	No	Yes	TB activity undetermined	Suspected	Negative	Negative	#N/A	#N/A	Unknown	Smear − Xpert −	#N/A	#N/A
rural	Female	41	Present	No	No	Yes	No	No	Yes	No	No	TB activity undetermined	Suspected	Negative	Negative	#N/A	#N/A	Unknown	Smear − Xpert −	#N/A	#N/A
rural	Female	44	Present	Yes	No	No	No	No	Yes	No	No	TB activity undetermined	Suspected	Negative	Negative	#N/A	#N/A	Unknown	Smear − Xpert −	#N/A	#N/A
rural	Female	79	None	No	No	No	No	No	No	No	No	TB activity undetermined	Suspected	Negative	Negative	#N/A	#N/A	Unknown	Smear − Xpert −	#N/A	#N/A
rural	Male	70	Present	Yes	Yes	No	No	No	No	No	No	TB activity undetermined	Suspected	Negative	Negative	#N/A	#N/A	Unknown	Smear − Xpert −	#N/A	#N/A
rural	Female	61	Present	No	No	No	No	No	Yes	No	No	TB activity undetermined	Suspected	Negative	Negative	#N/A	#N/A	Unknown	Smear − Xpert −	#N/A	#N/A
rural	Female	82	Present	Yes	No	No	No	Yes	Yes	No	No	TB activity undetermined	Suspected	Negative	Negative	#N/A	#N/A	Unknown	Smear − Xpert −	#N/A	#N/A
rural	Female	54	Present	Yes	No	No	No	No	No	No	No	TB activity undetermined	Suspected	Negative	Negative	#N/A	#N/A	Unknown	Smear − Xpert −	#N/A	#N/A
rural	Female	38	Present	Yes	No	No	No	No	No	No	No	TB activity undetermined	Suspected	Negative	Negative	#N/A	#N/A	Unknown	Smear − Xpert −	#N/A	#N/A
rural	Male	53	Present	Yes	Yes	No	No	No	No	Yes	Yes	TB activity undetermined	Suspected	Negative	Positive	xp.pos	C	Susceptible	Smear − Xpert +	xp.pos	bac.pos
rural	Male	69	Present	Yes	Yes	No	No	Yes	No	No	No	TB activity undetermined	Suspected	Negative	Positive	xp.pos	C	Susceptible	Smear − Xpert +	xp.pos	bac.pos
rural	Female	17	Present	Yes	Yes	No	No	No	No	No	No	TB activity undetermined	Suspected	Negative	Positive	xp.pos	C	Susceptible	Smear − Xpert +	xp.pos	bac.pos
rural	Male	65	Present	Yes	No	No	No	No	No	No	Yes	TB activity undetermined	Suspected	Negative	Positive	xp.pos	G	Resistant	Smear − Xpert +	xp.pos	bac.pos
rural	Male	78	Present	Yes	Yes	No	No	No	No	No	Yes	TB activity undetermined	Suspected	Negative	Positive	xp.pos	C	Susceptible	Smear − Xpert +	xp.pos	bac.pos
rural	Male	71	Present	Yes	No	No	No	No	No	No	Yes	TB activity undetermined	Suspected	Negative	Positive	xp.pos	C	Susceptible	Smear − Xpert +	xp.pos	bac.pos
rural	Female	37	Present	Yes	Yes	Yes	No	Yes	No	No	No	Unknown	Suspected	Positive	Positive	sm.pos	C	Susceptible	Smear + Xpert +	sm.pos	bac.pos
rural	Female	41	Present	Yes	No	Yes	No	Yes	Yes	Yes	Yes	TB activity undetermined	Suspected	Negative	Positive	xp.pos	G	Resistant	Smear − Xpert +	xp.pos	bac.pos
rural	Male	50	Present	Yes	No	No	No	No	No	No	Yes	TB activity undetermined	Suspected	Negative	Positive	xp.pos	TO	Susceptible	Smear − Xpert +	xp.pos	bac.pos
rural	Female	55	Present	Yes	No	No	No	No	Yes	No	No	TB activity undetermined	Suspected	Negative	Positive	xp.pos	C	Susceptible	Smear − Xpert +	xp.pos	bac.pos
rural	Female	30	Present	Yes	Yes	Yes	No	No	No	Yes	No	TB activity undetermined	Suspected	Negative	Positive	xp.pos	C	Susceptible	Smear − Xpert +	xp.pos	bac.pos
rural	Male	17	Present	Yes	No	Yes	No	Yes	Yes	No	No	Active TB	Suspected	Negative	Positive	xp.pos	C	Susceptible	Smear − Xpert +	xp.pos	bac.pos
rural	Male	66	Present	Yes	Yes	No	No	No	No	No	Yes	TB activity undetermined	Suspected	Negative	Positive	xp.pos	G	Resistant	Smear − Xpert +	xp.pos	bac.pos
rural	Male	26	Present	Yes	No	No	No	Yes	No	No	Yes	Active TB	Suspected	Negative	Positive	xp.pos	TO	Susceptible	Smear − Xpert +	xp.pos	bac.pos
rural	Female	50	Present	Yes	No	No	No	No	No	No	No	TB activity undetermined	Suspected	Negative	Positive	xp.pos	C	Susceptible	Smear − Xpert +	xp.pos	bac.pos
rural	Male	43	Present	Yes	Yes	No	Yes	Yes	No	No	Yes	Active TB	Suspected	Negative	Positive	xp.pos	C	Susceptible	Smear − Xpert +	xp.pos	bac.pos
rural	Male	69	Present	Yes	No	No	No	No	No	No	No	TB activity undetermined	Suspected	Negative	Positive	xp.pos	C	Susceptible	Smear − Xpert +	xp.pos	bac.pos
rural	Female	17	Present	Yes	No	No	No	No	Yes	No	No	TB activity undetermined	Suspected	Negative	Positive	xp.pos	C	Susceptible	Smear − Xpert +	xp.pos	bac.pos
rural	Female	42	Present	Yes	No	No	No	No	No	No	No	TB activity undetermined	Suspected	Negative	Positive	xp.pos	C	Susceptible	Smear − Xpert +	xp.pos	bac.pos
rural	Male	44	Present	Yes	Yes	No	No	No	No	No	Yes	TB activity undetermined	Suspected	Negative	Positive	xp.pos	C	Susceptible	Smear − Xpert +	xp.pos	bac.pos
rural	Male	54	Present	Yes	No	Yes	No	Yes	No	No	Yes	Active TB	Suspected	Negative	Positive	xp.pos	C	Susceptible	Smear − Xpert +	xp.pos	bac.pos
rural	Male	37	Present	Yes	No	Yes	No	No	No	No	Yes	TB activity undetermined	Suspected	Negative	Positive	xp.pos	C	Susceptible	Smear − Xpert +	xp.pos	bac.pos
rural	Female	52	None	No	No	No	No	No	No	No	Yes	TB activity undetermined	Suspected	Negative	Positive	xp.pos	C	Susceptible	Smear − Xpert +	xp.pos	bac.pos
rural	Female	23	Present	Yes	No	No	No	No	No	Yes	No	TB activity undetermined	Suspected	Negative	Positive	xp.pos	G	Resistant	Smear − Xpert +	xp.pos	bac.pos
rural	Male	42	Present	Yes	Yes	No	Yes	Yes	No	No	Yes	TB activity undetermined	Suspected	Negative	Positive	xp.pos	C	Susceptible	Smear − Xpert +	xp.pos	bac.pos
rural	Male	58	None	No	No	No	No	No	No	No	#N/A	TB activity undetermined	Suspected	Negative	Positive	xp.pos	CT	Susceptible	Smear − Xpert +	xp.pos	bac.pos
rural	Female	69	Present	Yes	Yes	No	No	No	No	No	No	No TB findings	Not suspected	#N/A	#N/A	#N/A	#N/A	#N/A	#N/A	#N/A	#N/A
rural	Male	54	Present	Yes	Yes	No	No	No	No	No	Yes	TB activity undetermined	Suspected	Negative	Positive	xp.pos	CT	Susceptible	Smear − Xpert +	xp.pos	bac.pos
rural	Male	51	Present	Yes	No	No	No	No	No	No	#N/A	TB activity undetermined	Suspected	Negative	Positive	xp.pos	CT	Susceptible	Smear − Xpert +	xp.pos	bac.pos
rural	Male	59	Present	Yes	Yes	No	No	No	No	No	Yes	TB activity undetermined	Suspected	Negative	Positive	xp.pos	C	Susceptible	Smear − Xpert +	xp.pos	bac.pos
rural	Male	48	Present	Yes	No	No	No	No	No	No	Yes	No TB findings	Not suspected	#N/A	#N/A	#N/A	#N/A	#N/A	#N/A	#N/A	#N/A
rural	Male	50	Present	Yes	No	No	No	No	No	Yes	Yes	No TB findings	Suspected	Negative	Positive	xp.pos	G	Resistant	Smear − Xpert +	xp.pos	bac.pos
rural	Male	46	Present	Yes	No	No	No	No	No	No	Yes	TB activity undetermined	Suspected	Negative	Positive	xp.pos	CT	Susceptible	Smear − Xpert +	xp.pos	bac.pos
rural	Male	41	Present	Yes	No	Yes	No	Yes	No	No	Yes	TB activity undetermined	Suspected	Negative	Positive	xp.pos	CT	Susceptible	Smear − Xpert +	xp.pos	bac.pos
rural	Female	52	Present	Yes	No	No	No	No	No	No	Yes	TB activity undetermined	Suspected	Negative	Positive	xp.pos	C	Susceptible	Smear − Xpert +	xp.pos	bac.pos
rural	Male	61	Present	Yes	Yes	Yes	No	Yes	No	No	Yes	Active TB	Suspected	Negative	Positive	xp.pos	C	Susceptible	Smear − Xpert +	xp.pos	bac.pos
rural	Male	42	Present	Yes	Yes	Yes	No	No	Yes	No	Yes	Active TB	Suspected	Positive	Positive	sm.pos	TO	Susceptible	Smear + Xpert +	sm.pos	bac.pos
rural	Female	15	Present	Yes	No	Yes	No	Yes	Yes	No	No	TB activity undetermined	Suspected	Positive	Positive	sm.pos	CT	Susceptible	Smear + Xpert +	sm.pos	bac.pos
rural	Female	32	Present	Yes	Yes	No	No	Yes	No	Yes	No	TB activity undetermined	Suspected	Negative	Positive	xp.pos	ID	Susceptible	Smear − Xpert +	xp.pos	bac.pos
rural	Female	60	Present	Yes	No	No	No	No	No	No	No	TB activity undetermined	Suspected	Positive	Positive	sm.pos	C	Susceptible	Smear + Xpert +	sm.pos	bac.pos
rural	Female	72	Present	Yes	No	Yes	No	Yes	No	No	No	TB activity undetermined	Suspected	Negative	Positive	xp.pos	C	Susceptible	Smear − Xpert +	xp.pos	bac.pos
rural	Female	34	Present	Yes	No	Yes	No	Yes	Yes	No	No	Active TB	Suspected	Positive	Positive	sm.pos	C	Susceptible	Smear + Xpert +	sm.pos	bac.pos
rural	Male	46	Present	Yes	No	No	No	No	No	No	Yes	Active TB	Suspected	Negative	Positive	xp.pos	TO	Susceptible	Smear − Xpert +	xp.pos	bac.pos
rural	Male	73	Present	No	No	No	No	No	No	No	Yes	TB activity undetermined	Suspected	Negative	Positive	xp.pos	C	Susceptible	Smear − Xpert +	xp.pos	bac.pos
rural	Female	50	Present	Yes	Yes	Yes	No	No	Yes	No	No	Active TB	Suspected	Negative	Positive	xp.pos	C	Susceptible	Smear − Xpert +	xp.pos	bac.pos
rural	Female	56	Present	Yes	Yes	No	No	Yes	Yes	No	No	TB activity undetermined	Suspected	Positive	Positive	sm.pos	C	Susceptible	Smear + Xpert +	sm.pos	bac.pos
rural	Male	41	Present	Yes	No	No	No	Yes	No	No	Yes	Active TB	Suspected	Negative	Positive	xp.pos	C	Susceptible	Smear − Xpert +	xp.pos	bac.pos
rural	Male	58	Present	Yes	No	No	No	No	Yes	Yes	Yes	TB activity undetermined	Suspected	Negative	Positive	xp.pos	C	Susceptible	Smear − Xpert +	xp.pos	bac.pos
rural	Male	58	Present	Yes	No	No	No	No	Yes	No	Yes	TB activity undetermined	Suspected	Positive	Positive	sm.pos	C	Susceptible	Smear + Xpert +	sm.pos	bac.pos
rural	Male	43	None	No	No	No	No	No	No	No	Yes	TB activity undetermined	Suspected	Negative	Positive	xp.pos	C	Susceptible	Smear − Xpert +	xp.pos	bac.pos
rural	Male	33	Present	Yes	No	No	No	No	No	No	Yes	TB activity undetermined	Suspected	Negative	Positive	xp.pos	LTFU	Susceptible	Smear − Xpert +	xp.pos	bac.pos
rural	Male	41	Present	Yes	Yes	No	No	No	No	No	Yes	Active TB	Suspected	Negative	Positive	xp.pos	TO	Susceptible	Smear − Xpert +	xp.pos	bac.pos
rural	Male	28	Present	No	No	No	No	No	No	No	Yes	TB activity undetermined	Suspected	Negative	Positive	xp.pos	C	Susceptible	Smear − Xpert +	xp.pos	bac.pos
rural	Male	41	Present	Yes	No	No	No	No	No	No	Yes	TB activity undetermined	Suspected	Negative	Positive	xp.pos	F	Susceptible	Smear − Xpert +	xp.pos	bac.pos
rural	Male	38	Present	Yes	No	No	No	No	No	No	Yes	Active TB	Suspected	Negative	Positive	xp.pos	F	Susceptible	Smear − Xpert +	xp.pos	bac.pos
rural	Female	65	Present	Yes	No	No	No	No	No	No	Yes	TB activity undetermined	Suspected	Positive	Positive	sm.pos	CT	Susceptible	Smear + Xpert +	sm.pos	bac.pos
rural	Female	35	Present	Yes	No	No	No	No	Yes	No	No	TB activity undetermined	Suspected	Positive	Positive	sm.pos	LTFU	Resistant	Smear + Xpert +	sm.pos	bac.pos
rural	Male	51	Present	Yes	No	No	No	No	No	Yes	Yes	TB activity undetermined	Suspected	Negative	Positive	xp.pos	ID	Susceptible	Smear − Xpert +	xp.pos	bac.pos
rural	Male	85	Present	Yes	No	No	No	No	No	No	Yes	TB activity undetermined	Suspected	Positive	Positive	sm.pos	CT	Susceptible	Smear + Xpert +	sm.pos	bac.pos
rural	Male	52	Present	Yes	Yes	No	No	No	No	Yes	Yes	Active TB	Suspected	Positive	Positive	sm.pos	C	Susceptible	Smear + Xpert +	sm.pos	bac.pos
rural	Male	55	Present	Yes	No	No	No	No	No	No	Yes	TB activity undetermined	Suspected	Positive	Positive	sm.pos	C	Susceptible	Smear + Xpert +	sm.pos	bac.pos
rural	Female	47	Present	Yes	Yes	Yes	No	Yes	No	No	No	TB activity undetermined	Suspected	Positive	Positive	sm.pos	CT	Susceptible	Smear + Xpert +	sm.pos	bac.pos
rural	Male	31	Present	Yes	No	Yes	No	No	No	No	No	TB activity undetermined	Suspected	Positive	Positive	sm.pos	C	Susceptible	Smear + Xpert +	sm.pos	bac.pos
rural	Male	59	Present	Yes	No	No	No	No	No	No	No	Active TB	Suspected	Negative	Positive	xp.pos	CT	Susceptible	Smear − Xpert +	xp.pos	bac.pos
rural	Male	39	Present	Yes	No	No	No	No	No	No	No	Active TB	Suspected	Positive	Positive	sm.pos	CT	Susceptible	Smear + Xpert +	sm.pos	bac.pos
rural	Female	16	Present	Yes	Yes	No	No	Yes	No	No	No	Active TB	Suspected	Positive	Positive	sm.pos	C	Susceptible	Smear + Xpert +	sm.pos	bac.pos
rural	Male	46	Present	Yes	Yes	Yes	No	Yes	No	No	Yes	Active TB	Suspected	Negative	Positive	xp.pos	C	Susceptible	Smear − Xpert +	xp.pos	bac.pos
rural	Male	49	Present	Yes	Yes	No	No	No	No	No	Yes	Active TB	Suspected	Positive	Positive	sm.pos	C	Susceptible	Smear + Xpert +	sm.pos	bac.pos
rural	Male	15	Present	Yes	Yes	Yes	No	Yes	No	No	No	TB activity undetermined	Suspected	Positive	Positive	sm.pos	C	Susceptible	Smear + Xpert +	sm.pos	bac.pos
[truncated: 23,104 more rows]

## Sheet: variables
Variables	Description	Data
area	target populations screened	ip: Indigenous population, prison: Prison inmates, rural: the rural poor, urban: the urban poor, school: high school students
sex	sex of participants	Male, Female
age	age of participants
sign	any TB symptom	None, Present
cough	any cough	No, Yes
wloss	weight loss	No, Yes
fever.l4wk	Fever less than 4 weeks	No, Yes
fever.m4wk	Fever more than 4 weeks	No, Yes
nights	Night sweats	No, Yes
hist.exp	History of previous exposure	No, Yes, NA
hist.tx	History of previous TB treatment	No, Yes, NA
smoke	smoker	No, Yes, NA
xray	result of Chest X-ray	Active TB, TB activity undetermined, Inactive TB, No TB findings, Unknown
suspect	Suspected TB	Suspected, Not suspected
sp.res2	result of smera microscopy	Negative, Positive, Unknown, NA
xp.res2	result of Xpert	Negative, Positive, Unknown, NA
TB.type	Type of TB for confirmed patients	sm.pos: Smear+ve TB, bac.neg: clinically-diagnosed TB, xp.pos: Smear-ve Xpert+ve TB
Tx.outcome	Treatment outcome	C: Cured, CT: Completed, D: Died, F: Failure, G: Ongoing, TO: Transfer-out, LTFU: Loss to follow up, ID: Initial defaulter
xp.rr	Rifampicin resistance result of Xpert	Susceptible, Resistant, Intermediate, Unknown (Not done), NA
dx	Results of smear and Xpert	Smear + Xpert +, Smear - Xpert +, Smear + Xpert -, Smear - Xpert -, NA
dx2	Type of TB for confirmed patients	sm.pos: Smear+ve TB, bac.neg: clinically-diagnosed TB, xp.pos: Smear-ve Xpert+ve TB
dx3	Bacteriological status for confirmed patients	bac.neg: clinically-diagnosed TB, bac.pos: bacteriologically-confirmed TB
